# Supplementary material for: The Peach v2.0 release: high-resolution linkage mapping and deep resequencing improve chromosome-scale assembly and contiguity
Source: BMC Genomics. 2017 Mar 11;18:225. doi: 10.1186/s12864-017-3606-9 (PMC5346207; doi:10.1186/s12864-017-3606-9)
Supplement: Additional file 1: TableS1. — SSR markers developed in this study from Peach v1.0. For each primer, the locus name, primer sequences, position in Peach v1.0 and v2.0, repeated motif, polymorphism in TxE (monomorphic, BIN or fully mapped) and location in genic or intergenic regions are reported. Table S2. SNP markers developed in this study from the resequencing of the CxA F1 parent. For each primer, the locus name, position in Peach v1.0 and v2.0, primer sequences, BIN position and location in genic or intergenic regions are reported. Table S3. Illumina short reads libraries. All libraries were sequenced as 2x250s using Illumina sequencing. Reads were filtered on quality, screening for reads that were predominantly simple sequence, and residual phix contamination. Table S4. TxE linkage map. For each locus, the genetic position in linkage groups and physical position in Peach v2.0 are reported. Only integrated markers are reported. Table S5. Sequenom SNP development and their efficiency with the SNP calling parameters used in this study. A posteriori efficiency was calculated using more stringent parameters as in Verde et al. 2013. Table S6. CxA linkage map. For each locus, the genetic position in linkage groups and physical position in Peach v2.0 are reported. Table S7. PxF linkage map. For each locus, the genetic position in linkage groups and physical position in Peach v2.0 are reported. Table S8. Linkage map of PxF F1 parent. For each locus, the genetic position in linkage groups and physical position in Peach v2.0 are reported. Table S9. Linkage map of PxF recurrent parent (IF7310828). For each locus, the genetic position in linkage groups and physical position in Peach v2.0 are reported. Table S10. Composition of the 8 Peach v2.0 pseudomolecules. Start and end of each scaffold, total scaffold length, scaffold denomination in v2.0 and in v1.0, v1.0 position of each v2.0 scaffold, length of the scaffold ends uncovered with markers and mapping and orientation information achieved with the link [file 12864_2017_3606_MOESM1_ESM.xlsx]

## Sheet: Table S1 SSR Primers
Table S1. SSR markers deveoped in this study from Peach v1.0. For each primer the locus name, primer sequences, position in Peach v1.0 and v2.0, repeated motif, polymorphism in TxE (monomorphic, BIN or fully mapped), location in genic or intergenic regions and gene idendifier in Peach2.1a annotation are reported.
Primer name	NCBI accession number	PRIMER Sequence		Ta	Position on Peach v1.0		Position on Peach v2.0		Repeated motif	TxE BIN position	Mapped in the wholeTxE	Localization of markers in intergenic or genic regions and their corresponding Gene ID in Peach v2.1a
					Scaffold	Start (nt) 5'→3'	Pseudomolecule	Start (nt) 5'→3'
Primer designed in v1.0 unmapped scaffolds
RPPG9-002	Pr032816812	Fw	AGCAAGGGACAGAAAATCCA	52	9	1695633	Pp03	13663564	(CA)6AA(CA)3	3:37	yes	ID=Prupe.3G132000.v2.1;Name=Prupe.3G132000;ancestorIdentifier=ppa002174m.g.v1.0
		Rv	CCATATTGGAGAGGAGCTTGG			1695792		13663405
RPPG9-003	Pr032816813	Fw	CGGTAATAAAAACCGGACCA	52	9	320150	Pp03	15039291	(TAA)5	Monomorphic	-	ID=Prupe.3G141200.v2.1;Name=Prupe.3G141200
		Rv	TCAAGCATGTGGTGGACACT			320374		15039067
RPPG9-004	Pr032816814	Fw	GGCCTGGAGAGATGGTGTTA	54	9	1957828	Pp03	13401369	(TC)11	3:37	no	ID=Prupe.3G131100.v2.1;Name=Prupe.3G131100;ancestorIdentifier=ppa025478m.g.v1.0
		Rv	AGAAGGTGGCTGGGAACATT			1958007		13401190
RPPG10-003	Pr032816713	Fw	GGCGATACTTTGTCCACCAC	50	10	24089	Pp03	24089	(TC)18	3:04	yes	ID=Prupe.3G000200.v2.1;Name=Prupe.3G000200;ancestorIdentifier=ppa007538m.g.v1.0
		Rv	CGCCCAAATTCACACAATAA			24290		24290
RPPG10-005	Pr032816714	Fw	TCACACCTGCCCCAAATC	50	10	13333	Pp03	13333	(TTTA)4	Monomorphic	-	Intergenic
		Rv	GTAGTGGCTTCCCCATCCTC			13607		13607
RPPG11-001	Pr032816715	Fw	CGACCAAGCTTGAAAATGACT	56	11	664820	Pp08	7289053	(AG)13	8:19	yes	Intergenic
		Rv	CGGGTAATCATTAAGCCTTCC			664974		7288899
RPPG11-002	Pr032816716	Fw	CTGTTTCTTCCGCCTTTTTG	54	11	304570	Pp08	7649303	(CT)22(CA)8	8:19	yes	ID=Prupe.8G059200.v2.1;Name=Prupe.8G059200;ancestorIdentifier=ppa007184m.g.v1.0
		Rv	GCTTTGGGGTTGACTGTTGT			304759		7649114
RPPG11-003	Pr032816717	Fw	AGGCAGAAGACCATGCTCAA	52	11	377554	Pp08	7576319	(AT)20	8:19	no	ID=Prupe.8G058800.v2.1;Name=Prupe.8G058800
		Rv	CCAAATGATGGTTTCTCACG			377725		7576148
RPPG12-001	Pr032816718	Fw	ACCCTAGCCGATACCAGTCC	58	12	619356	Pp02	13343749	(CT)20	2:13	yes	ID=Prupe.2G084200.v2.1;Name=Prupe.2G084200;ancestorIdentifier=ppa001422m.g.v1.0
		Rv	CAGAGGAAACAAATCTACACAACTG			619515		13343908
RPPG13-001	Pr032816719	Fw	GGCTGCTCTCTTTCATTTGG	54	13	561316	Pp03	12527444	(CT)11	3:37	yes	Intergenic
		Rv	GAAGGAGTAGCAACCGCATT			561521		12527649
RPPG13-002	Pr032816720	Fw	CACAGCGCAATCCAAGAAT	50	13	598586	Pp03	12564714	(CT)25	3:37	no	Intergenic
		Rv	AGTCACTCTCTGCGCCTCTC			598824		12564952
RPPG14-001	Pr032816721	Fw	ATGCGGTTTCAACCCTAACA	52	14	78246	Pp03	12725095	(CT)18	3:37	yes	ID=Prupe.3G128100.v2.1;Name=Prupe.3G128100;ancestorIdentifier=ppa023209m.g.v1.0
		Rv	CCCCTCCTCCCAACTTTAAC			78428		12725277
RPPG14-002	Pr032816722	Fw	CCCCAAAAGGCTTCAACTTT	52	14	83711	Pp03	12730560	(CT)11	3:37	no	Intergenic
		Rv	GTCTGATCTATTTGTTTCGTCCCTA			83911		12730760
RPPG14-003	Pr032816723	Fw	AACATCCCAATCCAGCAATC	52	14	296563	Pp03	12943412	indel	3:37	no	ID=Prupe.3G128600.v2.1;Name=Prupe.3G128600
		Rv	TGGTGGAGAGGTTTTTCTCG			296770		12943619
RPPG15-001	Pr032816724	Fw	GGTTACAGCAAACCGCAATC	56	15	82196	Pp01	13669926	(TC)20	1:26	yes	Intergenic
		Rv	AGTGAGAGTGGTGGCGAGAT			82401		13670131
RPPG15-002	Pr032816725	Fw	GGTGGTGGTCAAGAGGAGAA	52	15	139179	Pp01	13726909	(GA)4GC(GA)2AA(GA)14	Monomorphic	-	ID=Prupe.1G168500.v2.1;Name=Prupe.1G168500;ancestorIdentifier=ppa001041m.g.v1.0
		Rv	CTCACAAAACCGGAGGAAAA			139329		13727059
RPPG15-003	Pr032816726	Fw	TGTGAGAAAAACTCCCCCTCT	52	15	319858	Pp01	13907588	(CA)7(CT)7	1:14	no	Intergenic
		Rv	CCCAATTTCACCCTTATCCA			320023		13907753
RPPG16-002	Pr032816727	Fw	GTGGCGTGATCTGAAGTGTC	52	16	138185	Pp02	12462551	Indel	2:13	yes	Intergenic
		Rv	GGAGGAAATCAACTCCCAAA			138398		12462764
RPPG17-001	Pr032816728	Fw	TATTCTTGGCGGCGTTTAAT	50	17	322473	Pp06	16612914	(TA)12	6:39	yes	ID=Prupe.6G165700.v2.1;Name=Prupe.6G165700;ancestorIdentifier=ppa006595m.g.v1.0
		Rv	AGAGCTGAGCTTAGGCAACG			322644		16613085
RPPG18-001	Pr032816729	Fw	GCCTCAGAAGTAGCGGTCTG	56	18	36466	Pp06	15982954	(TAAA)4TAATAAA(TAA)2(TAAA)2	6:39	yes	Intergenic
		Rv	CAACCCAATCCCACTCACTC			36668		15983156
Primer designed in v1.0 randomly oriented scaffolds
RPPG1-002	Pr032816704	Fw	AATAGCGAGGGAAGAGTCAGG	54	1	9917840	Pp01	10367198	(CT)8	1:15	yes	ID=Prupe.1G131700.v2.1;Name=Prupe.1G131700
		Rv	GGTGAAGGTGAAGGTGAGGA			9918066		10367424
RPPG1-003	Pr032816705	Fw	AGCCAATTAGTTTAGGCCAGT	54	1	4500931	Pp01	5373412	(GA)11	1:14	yes	Intergenic
		Rv	GGTGAACCAAAAGGAAATCTGT			4501175		5373168
RPPG1-004	Pr032816706	Fw	CCCTAGCGAGAAAAGGGATG	50	1	4460081	Pp01	5414261	(GA)7	1:14	no	ID=Prupe.1G075500.v2.1;Name=Prupe.1G075500;ancestorIdentifier=ppa023964m.g.v1.0
		Rv	ATTTGGGTTCTTGGGGTTTT			4460318		5414024
RPPG2-002	Pr032816730	Fw	GGCTACCGACCTTTTGCTTT	54	2	10465338	Pp02	155257	(CT)12	Monomorphic	-	Intergenic
		Rv	TTTCAATATGGGGATGAGCAG			10465536		155059
RPPG2-003	Pr032816731	Fw	CGTTCTCCTCTACTTTTCACGAC	56	2	10468491	Pp02	152104	(CT)11	2:08	yes	Intergenic
		Rv	GGTTCTGGGTTGTGTTGGAG			10468666		151929
RPPG2-004	Pr032816732	Fw	TTCTCAACCTCGCATTACCTC	50	2	9046063	Pp02	1573676	(CT)15	2:08	yes	ID=Prupe.2G016700.v2.1;Name=Prupe.2G016700;ancestorIdentifier=ppa023814m.g.v1.0
		Rv	AATTGTTGGGGATGGTTTCA			9046233		1573506
RPPG2-005	Pr032816733	Fw	GCAAGCAGAGCCAAAAATG	50	2	14965537	Pp02	17743705	(TTTG)5	Monomorphic	-	Intergenic
		Rv	GCAGCAGATGAGGGAACAG			14965784		17743952
RPPG2-006	Pr032816734	Fw	ACAACACCTGGACCCAACAC	54	2	14102789	Pp02	16880958	(AAAAT)5	2:13	yes	Intergenic
		Rv	TTCAGTCACGGCTCTTTCCT			14102997		16881166
RPPG4-001	Pr032816750	Fw	GGTATTTTGCTTCCAACCTCT	50	4	5461428	Pp04	6052238	(TC)17	Monomorphic	-	Intergenic
		Rv	GGCTGCTTTCTCCCTTTGTT			5461633		6052033
RPPG4-004	Pr032816751	Fw	CCACCTACACCACCTCCTTC	54	4	6124765	Pp04	5388904	(TA)13(TC)7TA(TC)3TA(TC)8	Monomorphic	-	Intergenic
		Rv	TACCAACCCCAAACCCATT			6125004		5388665
RPPG5-001	Pr032816787	Fw	CGATGATTCGACTTTGTAGTTGTC	54	5	7707959	Pp05	7708845	(TA)11	5:13	yes	Intergenic
		Rv	CGGAATGAGGAGGCACATAA			7708145		7709031
RPPG5-002	Pr032816788	Fw	GCTCCCACAGATATGGTTTCA	56	5	7823009	Pp05	7823896	(GA)21	5:13	yes	ID=Prupe.5G064300.v2.1;Name=Prupe.5G064300;ancestorIdentifier=ppa008774m.g.v1.0
		Rv	CTCAACATCCCCACCACTCT			7823167		7824054
RPPG6-001	Pr032816791	Fw	GGGGAACATCCACAACACTT	54	6	1098216	Pp06	214317	(CAA)6	6:00	yes	ID=Prupe.6G001200.v2.1;Name=Prupe.6G001200;ancestorIdentifier=ppa000158m.g.v1.0
		Rv	TGGTCAGCTTCTCGGTTTCT			1098421		214112
RPPG6-002	Pr032816792	Fw	CTTTGCTCCACATGGTTCATT	54	6	1131338	Pp06	181195	(AT)16(CT)18	Monomorphic	-	ID=Prupe.6G000900.v2.1;Name=Prupe.6G000900;ancestorIdentifier=ppa008748m.g.v1.0
		Rv	CGGTTCCACAGTTCTTCCTT			1131549		180984
Primer designed in v1.0 uncovered scaffold ends > 500kb
RPPG1-005	Pr032816707	Fw	CAACTGGCTCAAAACCCTCT	50	1	5516462	Pp01	5965821	(CAAA)5	Monomorphic	-	Intergenic
		Rv	ATTCATGGGATGCCTCATTT			5516709		5966068
RPPG1-006	Pr032816708	Fw	TCATCATTCCCTCCAACCTC	54	1	5519287	Pp01	5968646	(CT)19 ...(TTC)4	Monomorphic	-	Intergenic
		Rv	GAAATCCCAATCAGAGTCCAA			5519568		5968927
RPPG1-007	Pr032816709	Fw	ACCCAAGTCGCACCAAAAT	50	1	5536476	Pp01	5985835	(CT)14	1:14	no	Intergenic
		Rv	GGGAGCCTTATCGCTACTCA			5536745		5986104
RPPG1-010	Pr032816710	Fw	GAATGGCCTGAAGAAGAAGC	54	1	13456695	Pp01	14431000	(TA)10	1:26	no	ID=Prupe.1G172600.v2.1;Name=Prupe.1G172600;ancestorIdentifier=ppa003399m.g.v1.0
		Rv	CCATCAACCAAAGTCCCAGT			13456942		14431247
RPPG1-012	Pr032816711	Fw	TCCCGCATCACTAGAGGAAC	54	1	71805	Pp01	71803	(CT)25	1:14	no	ID=Prupe.1G000400.v2.1;Name=Prupe.1G000400
		Rv	GGGGCAGGGTATGGATAAG			72054		72052
RPPG1-013	Pr032816712	Fw	CGACAAAAGTCCCCAAAGAG	54	1	129404	Pp01	129402	(GA)28	Monomorphic	-	Intergenic
		Rv	CAACAACATCCACCCTAATCC			129590		129588
RPPG3-001	Pr032816735	Fw	GCAAACCAACAACCCACAA	50	3	11137123	Pp07	8505779	(GA)18	7:25	yes	Intergenic
		Rv	GCTTGTCATCCCAAATCACC			11137327		8505983
RPPG3-002	Pr032816736	Fw	TCTGTCCTCATAGGGAAACCA	54	3	11229179	Pp07	8597834	(AG)8	7:25	yes	Intergenic
		Rv	GCCAACTGCTCATCATCTCA			11229339		8597994
RPPG3-003	Pr032816737	Fw	AGACACTCACTCTGTTGGGAGA	52	3	11281755	Pp07	8650410	(GA)17	Monomorphic	-	ID=Prupe.7G049700.v2.1;Name=Prupe.7G049700;ancestorIdentifier=ppa006406m.g.v1.0
		Rv	TGTTTGGGATGAAAGAGCAG			11281921		8650576
RPPG3-007	Pr032816738	Fw	TGTGTCCAATAATCGAAGTTTTCT	52	3	9692577	Pp03	15429763	(TA)10	Monomorphic	-	Intergenic
		Rv	TTCTGTGGAGCATTTGTTGTT			9692856		15430042
RPPG3-008	Pr032816739	Fw	CAGGCACAGACACATTTTCC	54	3	11299093	Pp07	8667517	(AAAAT)4	7:25	no	ID=Prupe.7G049800.v2.1;Name=Prupe.7G049800
		Rv	CCATTTCCAACACCACCTCT			11299269		8667693
RPPG3-009	Pr032816740	Fw	TGACAGGTGAGCGAGAGAGA	56	3	11405538	Pp07	8773963	(TC)17	Monomorphic	-	ID=Prupe.7G050600.v2.1;Name=Prupe.7G050600;ancestorIdentifier=ppa016907m.g.v1.0
		Rv	CGATAGCATACAGGGGGAGA			11405727		8774152
RPPG3-010	Pr032816741	Fw	GCTCATAATTCAGGCAAGAAAA	54	3	9654407	Pp03	15391593	(GA)24	Monomorphic	-	Intergenic
		Rv	CGATCTCACAACCAAGTGAAAA			9654676		15391862
RPPG3-011	Pr032816742	Fw	CAGTTGGCATTTGGAGGTTT	52	3	11018550	Pp03	16755123	(GA)10	3:37	yes	Intergenic
		Rv	CTTTCTCAGTCGCCGTTGTC			11018825		16755398
RPPG3-012	Pr032816743	Fw	TCCTATTCAGCGTTTCAGCA	52	3	11027403	Pp03	16763976	(TG)10G(TG)2	3:37	no	Intergenic
		Rv	CAGCAGCAATCACAAAAAGAAG			11027574		16764147
RPPG3-013	Pr032816744	Fw	TTCAAGTCCAAACGACACCT	52	3	11113662	Pp07	8482318	(TTC)7	7:25	no	Intergenic
		Rv	AAAAGAACCAAGAAGACCAAGAA			11113827		8482483
RPPG3-014	Pr032816745	Fw	TGTCACTGCCCCAGGTTT	50	3	11355964	Pp07	8724389	(CT)16	7:25	yes	ID=Prupe.7G050100.v2.1;Name=Prupe.7G050100;ancestorIdentifier=ppa006193m.g.v1.0
		Rv	GTCCCATCATTTGTCCCAGT			11356263		8724688
RPPG3-015	Pr032816746	Fw	TGCATCATAAACCCACTTTCC	54	3	7810409	Pp03	8670241	(GA)37	3:37	no	ID=Prupe.3G108000.v2.1;Name=Prupe.3G108000;ancestorIdentifier=ppa014688m.g.v1.0
		Rv	GAGTGCAAAGCCGTATTTTAGG			7810752		8670584
RPPG3-016	Pr032816747	Fw	GAGATTGGAATTTGGTCTTTCC	52	3	7825161	Pp03	8684993	(GA)12	Monomorphic	-	ID=Prupe.3G108200.v2.1;Name=Prupe.3G108200;ancestorIdentifier=ppa010297m.g.v1.0
		Rv	TAAACCTTTGGTGGCTGTGA			7825406		8685238
RPPG3-018	Pr032816748	Fw	ATTCCTTCCCCTTTCCCTTC	50	3	8082861	Pp03	8942693	(GT)14(GA)20	3:22	no	Intergenic
		Rv	CCCAGCACGAACCACAAA			8083104		8942936
RPPG3-020	Pr032816749	Fw	CAGAGCGATTGATGAACGAA	52	3	8087843	Pp03	8947675	(GAT)10	3:22	no	Intergenic
		Rv	CCCAACGCAACTAGGAAAGA			8088014		8947846
RPPG4-005	Pr032816752	Fw	AGACCCACATACCACGGAAC	54	4	15945241	Pp03	11010508	(ATT)8	3:37	no	ID=Prupe.3G123200.v2.1;Name=Prupe.3G123200;ancestorIdentifier=ppa007013m.g.v1.0
		Rv	CCACCAAACAAAAGCAGAGG			15945404		11010345
RPPG4-007	Pr032816753	Fw	CAGAGAAACCACAGGCCATC	56	4	16213436	Pp03	10742315	(GA)19	3:37	yes	ID=Prupe.3G121200.v2.1;Name=Prupe.3G121200;ancestorIdentifier=ppa006855m.g.v1.0
		Rv	GATTGAAGCTACTGCTGCTAAGT			16213682		10742069
RPPG4-008	Pr032816754	Fw	CCCAATATCCTCTAGCAATATCTACC	52	4	16565418	Pp01	5563915	(TC)31	1:14	yes	ID=Prupe.1G076900.v2.1;Name=Prupe.1G076900;ancestorIdentifier=ppa011626m.g.v1.0
		Rv	GCATGTGGAGGCTGTGAAA			16565603		5564100
RPPG4-009	Pr032816755	Fw	ACCAAAGCCACCCAAAAGA	50	4	16616172	Pp01	5614669	(CCAT)9	1:14	no	ID=Prupe.1G078000.v2.1;Name=Prupe.1G078000
		Rv	TTGCCCACACATCTCACATT			16616441		5614938
RPPG4-010	Pr032816756	Fw	TCTTGAGAATACAGAGGGCAAT	50	4	16783606	Pp01	5782103	(TAAA)5	Monomorphic	-	ID=Prupe.1G079400.v2.1;Name=Prupe.1G079400;ancestorIdentifier=ppa009520m.g.v1.0
		Rv	TCATCCAGGCAAGGAAAATA			16783879		5782376
RPPG4-011	Pr032816757	Fw	CCATTCCCCCTTCTTGAGTT	54	4	16866892	Pp01	5865389	(CTT)9	1:14	yes	ID=Prupe.1G080200.v2.1;Name=Prupe.1G080200;ancestorIdentifier=ppa004543m.g.v1.0
		Rv	AGCCTCCTTGGAACAGTGG			16867004		5865501
RPPG4-012	Pr032816758	Fw	GACTGAGGCAATCAAAGTGTC	52	4	16869280	Pp01	5867777	(CA)18(TA)5	Monomorphic	-	Intergenic
		Rv	GCAGGGAGGGGTAATAAAAA			16869472		5867969				Intergenic
RPPG4-013	Pr032816759	Fw	TCGAGCCAGTGATAATTCCTC	56	4	5316029	Pp04	5316017	(TA)8….(TA)12	Monomorphic	-	ID=Prupe.4G103700.v2.1;Name=Prupe.4G103700;ancestorIdentifier=ppa004663m.g.v1.0; ID=Prupe.4G103800.v2.1;Name=Prupe.4G103800;ancestorIdentifier=ppa010619m.g.v1.0
		Rv	TCAAGATGTCCCTGGTAATGC			5316300		5316288
RPPG4-015	Pr032816760	Fw	GGGGTGGAGCTATTCACAGA	54	4	5329954	Pp04	5329942	(TA)13	Monomorphic	-	Intergenic
		Rv	TGGCTGCATCTTATTGATACC			5330210		5330198
RPPG4-016	Pr032816761	Fw	TCAACATCCAAACACCCTCA	52	4	14737005	Pp04	14747548	(CT)10	4:46	no	Intergenic
		Rv	TCCATCAGGAAACCAAAGGA			14737299		14747842
RPPG4-017	Pr032816762	Fw	GTGGGAAGCGAAGAAGAGAA	52	4	14945790	Pp04	14956333	TTTTTGTTTTTTTGTTTGTTTTTTGTTTTG	4:46	no	ID=Prupe.4G232500.v2.1;Name=Prupe.4G232500;ancestorIdentifier=ppa003499m.g.v1.0
		Rv	CCAAAACCCCTGTTGAGAAA			14945998		14956541
RPPG4-018	Pr032816763	Fw	CCATTAGGGTTGGGTCATT	50	4	15073764	Pp03	11881935	(CT)11	3:37	yes	ID=Prupe.3G127200.v2.1;Name=Prupe.3G127200;ancestorIdentifier=ppa005551m.g.v1.0
		Rv	GAGGACTGAGACACGGCACT			15074001		11881698
RPPG4-019	Pr032816764	Fw	GCCTGTTGTAATCTTCCTGTCC	54	4	15241794	Pp03	11713906	(CTTTT)2CTTT(CTTTT)2	3:37	no	ID=Prupe.3G126500.v2.1;Name=Prupe.3G126500;ancestorIdentifier=ppa027013m.g.v1.0
		Rv	GCAGTTTCTGGCTCTGTCAA			15242090		11713610
RPPG4-020	Pr032816765	Fw	GGACAACTTTACCCCTCCCTA	54	4	15446438	Pp03	11509264	(AT)10	3:37	no	ID=Prupe.3G125200.v2.1;Name=Prupe.3G125200;ancestorIdentifier=ppa023026m.g.v1.0
		Rv	GGCCAAGTGGATGAATGAGA			15446643		11509059
RPPG4-021	Pr032816766	Fw	CAGCCTTGTCATTGTTTGGA	52	4	15604220	Pp03	11351482	(AG)12	3:37	no	Intergenic
		Rv	CAGCACCACCATTAGCATTT			15604519		11351183
RPPG4-025	Pr032816767	Fw	GCAGAAAATAGCCGCATACA	52	4	22344320	Pp02	10690928	(CT)19	2:13	yes	ID=Prupe.2G070600.v2.1;Name=Prupe.2G070600;ancestorIdentifier=ppa010926m.g.v1.0
		Rv	GTAGGGGTTTGGTGGGAGA			22344577		10690671
RPPG4-027	Pr032816768	Fw	CAAGGAAGAGGCCATGAGAG	52	4	29705781	Pp06	14961359	(GA)6	6:39	yes	Intergenic
		Rv	TCTGGTTTTTGAACCCCATC			29705942		14961198
RPPG4-028	Pr032816769	Fw	TCGGATCGACTCACACTCCT	54	4	29713360	Pp06	14953780	(CT)5	Monomorphic	-	ID=Prupe.6G161000.v2.1;Name=Prupe.6G161000;ancestorIdentifier=ppa002854m.g.v1.0
		Rv	ATAAGGATCGGCACCACAGA			29713627		14953513
RPPG4-033	Pr032816770	Fw	CAGTGGCTTGATTCTGGTTCT	50	4	20298623	Pp04	18386972	(AAT)4	Monomorphic	-	ID=Prupe.4G258400.v2.1;Name=Prupe.4G258400;ancestorIdentifier=ppa008365m.g.v1.0
		Rv	TGCTTTGTGCCATACAATGA			20298832		18387181
RPPG4-034	Pr032816771	Fw	CAATCAAAGGCCAAAATTCC	50	4	20299038	Pp04	18387387	(GA)28	4:63	no	Intergenic
		Rv	GAAGAACAGCACAGGCACAA			20299229		18387578
RPPG4-035	Pr032816772	Fw	TGGTACTCCACACCTCATTCA	50	4	20352731	Pp04	18441080	(GA)21	4:63	no	Intergenic
		Rv	TGAACGGCCATGAACAATAA			20352875		18441224
RPPG4-036	Pr032816773	Fw	CATTCAAACCAAAGGGGATG	52	4	20481012	Pp04	18569361	(TA)15(GA)28	Monomorphic	-	ID=Prupe.4G258900.v2.1;Name=Prupe.4G258900;ancestorIdentifier=ppa012431m.g.v1.0
		Rv	TGTAGATTGCACCTGATTGGAG			20481236		18569585
RPPG4-037	Pr032816774	Fw	GACCTCCTCCAACAAAGTGAA	56	4	20602778	Pp04	18691127	(TA)13	Monomorphic	-	Intergenic
		Rv	TGAATGAGACCGATGAAGAGAA			20603112		18691461
RPPG4-038	Pr032816775	Fw	CCACTTTCACATTTGGGTCTC	50	4	20672708	Pp04	18761057	(TC)17	4:63	no	ID=Prupe.4G260400.v2.1;Name=Prupe.4G260400;ancestorIdentifier=ppa009488m.g.v1.0
		Rv	TTGCTGGGTCACAATCAAAA			20672940		18761289
RPPG4-039	Pr032816776	Fw	GTGGTTTGGGATTTAGGTTTC	54	4	20696382	Pp04	18784731	(AG)49	Monomorphic	-	Intergenic
		Rv	GCCACATTCAACACGAGGTA			20696555		18784904
RPPG4-040	Pr032816777	Fw	CTCGTTAGTGCTGCTCCTTC	56	4	20833227	Pp02	12202020	(AG)23	2:13	yes	ID=Prupe.2G079800.v2.1;Name=Prupe.2G079800;ancestorIdentifier=ppa009781m.g.v1.0
		Rv	TGGGAAACTCTGAACCAAGTC			20833433		12201814
RPPG4-041	Pr032816778	Fw	GGGTTGCGTTGGGTTTAGT	50	4	20933159	Pp02	12102088	(AAG)5	Monomorphic	-	Intergenic
		Rv	TTGGTTATTTCGTCCGTCAA			20933357		12101890
RPPG4-042	Pr032816779	Fw	GGAATCATACAGAGTGAAGTATTGG	56	4	20935347	Pp02	12099900	(AG)22	Monomorphic	-	Intergenic
		Rv	GCTCGGGGGATATAAAATAGG			20935544		12099703
RPPG4-043	Pr032816780	Fw	GCAAAAGAAGGTTTGGGTTTC	50	4	21558533	Pp02	11476713	(GGA)5AGA(GGA)3	Monomorphic	-	ID=Prupe.2G075300.v2.1;Name=Prupe.2G075300
		Rv	ACCAACGGCCCTGATTCT			21558724		11476522
RPPG4-044	Pr032816781	Fw	TGTCGCATCCCTTTCTCTCT	54	4	21717406	Pp02	11317841	(CT)17C(CT)4	Monomorphic	-	ID=Prupe.2G074800.v2.1;Name=Prupe.2G074800;ancestorIdentifier=ppa000307m.g.v1.0
		Rv	CATTCCTTCATACGCCTGCT			21717549		11317698
RPPG4-053	Pr032816782	Fw	CTGACCAAACCCTCCTCCTC	58	4	28617733	Pp04	25015084	(AG)22	4:63	no	ID=Prupe.4G286100.v2.1;Name=Prupe.4G286100;ancestorIdentifier=ppa003321m.g.v1.0
		Rv	GCCGAAACACTACTTCCCACT			28618030		25015381
RPPG4-054	Pr032816783	Fw	AGGCAAATGAGTAAGCAAACC	50	4	28956872	Pp06	15710271	(GTT)9	6:39	yes	Intergenic
		Rv	ATGCGGAAGAAATAGGCAAA			28957131		15710012
RPPG4-055	Pr032816784	Fw	AGAGCACCAGAGCATCCAAG	52	4	29284761	Pp06	15382380	(TC)23	Monomorphic	-	ID=Prupe.6G162400.v2.1;Name=Prupe.6G162400;ancestorIdentifier=ppa010589m.g.v1.0
		Rv	TGTGGAAGGAGGGATTTTGT			29285010		15382131
RPPG4-056	Pr032816785	Fw	CGGAGACTTTGGAACTAAGAGG	52	4	29493965	Pp06	15173176	(AG)26	6:39	no	Intergenic
		Rv	TTCATTCAGAGGCATGGTTG			29494119		15173022
RPPG4-058	Pr032816786	Fw	AGAAGTGAGTCGGGGAATGT	54	4	29241703	Pp06	15425438	(GA)13	6:39	no	ID=Prupe.6G162600.v2.1;Name=Prupe.6G162600;ancestorIdentifier=ppa003808m.g.v1.0
		Rv	GGGATTGAACAGGACCAAAG			29241904		15425237
RPPG5-003	Pr032816789	Fw	CGGTTTCTCGTTTCTTTGGA	52	5	6778439	Pp05	6779325	(CT)13	5:13	no	ID=Prupe.5G062200.v2.1;Name=Prupe.5G062200;ancestorIdentifier=ppa021822m.g.v1.0
		Rv	AGGGTCCGTAGTGTTGTTGG			6778707		6779593
RPPG5-005	Pr032816790	Fw	TTTGACGACTTACACCAGCAA	52	5	6800746	Pp05	6801632	Indel	5:13	no	Intergenic
		Rv	ATGGCTCTCCTCGCATAAC			6800932		6801818
RPPG6-003	Pr032816793	Fw	CTGCACAGATGTTTGTTTTCC	54	6	14817634	Pp06	16683893	(TTTTA)5	6:39	no	Intergenic
		Rv	CTTTTGGCTGGGTATGTCGT			14817871		16684130
RPPG6-005	Pr032816794	Fw	GCTGCCATAATAAACCATCCA	54	6	14983669	Pp06	16849931	(AAAAC)4	6:39	no	ID=Prupe.6G166400.v2.1;Name=Prupe.6G166400
		Rv	CTTTGCTTCGTATCTCCCAGT			14983842		16850104
RPPG7-001	Pr032816795	Fw	AGAATCGAAAACGGAGAGCA	52	7	427704	Pp07	4406813	(GA)20	Monomorphic	-	Intergenic
		Rv	GACATCAACGGGCTAAGGAA			427921		4406596
RPPG7-002	Pr032816796	Fw	CCTGACTTCGGTCTTGCTCT	56	7	428833	Pp07	4405684	(CT)11	7:25	no	ID=Prupe.7G026700.v2.1;Name=Prupe.7G026700
		Rv	CAACCTCCAAATACTCGTCCA			429054		4405463
RPPG7-003	Pr032816797	Fw	AGGGCAGGGATGGTGAGT	50	7	494080	Pp07	4340437	(GT)10	Monomorphic	-	ID=Prupe.7G026500.v2.1;Name=Prupe.7G026500;ancestorIdentifier=ppa008162m.g.v1.0
		Rv	AGGGAACCGAAAAACAACAA			494343		4340174
RPPG7-004	Pr032816798	Fw	TGTACGGCAATGAGAAAAGG	52	7	11947169	Pp02	18666220	(AAAT)4	Monomorphic	-	Intergenic
		Rv	GGTCCTTCATAGTTGGAGTGG			11947366		18666417
RPPG7-005	Pr032816799	Fw	TTAGGTTTTCGGTGGGTCTG	54	7	11960674	Pp02	18679725	(GA)19	Monomorphic	-	Intergenic
		Rv	GCTTTTATTGGGGGTGGTTC			11960832		18679883
RPPG7-006	Pr032816800	Fw	CTGCGTCAGTTTACTTTATCTCCA	54	7	12016795	Pp02	18735846	(AT)15	2:20	no	Intergenic
		Rv	GGGGTTTGCTGGATTTCTGT			12017070		18736121
RPPG7-008	Pr032816801	Fw	TGTGCCCTTGACGTACTAGATT	54	7	11198276	Pp07	11585157	(TA)8TG(TA)20	7:25	no	ID=Prupe.7G080500.v2.1;Name=Prupe.7G080500;ancestorIdentifier=ppa003718m.g.v1.0; ID=Prupe.7G080600.v2.1;Name=Prupe.7G080600;ancestorIdentifier=ppa014352m.g.v1.0
		Rv	GATTCCTTCACCCACAACCA			11198496		11585377
RPPG7-009	Pr032816802	Fw	TTAGTCCAGAGCAGAACCACA	50	7	11353839	Pp02	18072892	(ATTT)5	Monomorphic	-	Intergenic
		Rv	TGGGCAACACCTCAAGCA			11354064		18073117
RPPG7-010	Pr032816803	Fw	GCTCGGACAAAAGAAATGGA	52	7	11515723	Pp02	18234772	(GA)11(TA)4	Monomorphic	-	Intergenic
		Rv	GCAGGGTGGACTGGTGATAG			11515908		18234957
RPPG7-011	Pr032816804	Fw	TGTCGGATTGAACAGATTGG	52	7	11520621	Pp02	18239670	(TC)10	2:20	yes	Intergenic
		Rv	GAATGTAGAGAAGGAAGACGGAGA			11520895		18239944
RPPG7-012	Pr032816805	Fw	TGAGTTGTGTTCTGCCTTCA	52	7	11622757	Pp02	18341806	(AT)10	2:20	no	Intergenic
		Rv	CTACCTAGTTGGAAAGTTCTCTCTC			11623056		18342105
RPPG8-001	Pr032816806	Fw	AAAATCGGAGGGAGTTGACC	54	8	6885357	Pp08	6883760	(CT)17	8:19	no	ID=Prupe.8G057100.v2.1;Name=Prupe.8G057100;ancestorIdentifier=ppa026991m.g.v1.0
		Rv	CAGAATCACAAAACAGCAGGA			6885647		6884050
RPPG8-002	Pr032816807	Fw	GCAGGTCCGTCTGTTTTCTT	54	8	7057887	Pp08	7056290	(TG)7	8:19	no	ID=Prupe.8G057500.v2.1;Name=Prupe.8G057500;ancestorIdentifier=ppa013400m.g.v1.0
		Rv	CGCAGCCTCCTCACTGTATG			7058085		7056488
RPPG8-003	Pr032816808	Fw	TTCAGGCTCCAATCTTACTTCC	56	8	7108160	Pp08	7106564	(AG)18	8:19	no	Intergenic
		Rv	TATGGCTGCTATGGGGCTTC			7108459		7106863
RPPG8-004	Pr032816809	Fw	GCTTCAAATGTACCCGGTTT	52	8	9667711	Pp08	8449432	(CT)12	Monomorphic	-	Intergenic
		Rv	TCAAGTCCTCAACTAAACTGCAAC			9667992		8449151
RPPG8-005	Pr032816810	Fw	AATCTGTTTGGCCTCTCTGG	54	8	9673660	Pp08	8443483	(TTAG)5	Monomorphic	-	ID=Prupe.8G059800.v2.1;Name=Prupe.8G059800;ancestorIdentifier=ppa008541m.g.v1.0
		Rv	ACGTAGATGATGGGGATGAC			9673824		8443319
RPPG8-006	Pr032816811	Fw	CCGCTGCCTTTGGTTACTAC	52	8	9729616	Pp08	8387527	(CCT)7	8:19	no	ID=Prupe.8G059400.v2.1;Name=Prupe.8G059400;ancestorIdentifier=ppa006673m.g.v1.0
		Rv	TTCACGGTTCCTTTGAGGTT			9729787		8387356

## Sheet: Table S2 SNP primers
Table S2. SNP markers developed in this study from the resequencing of the CxA F1 parent. For each primer the locus name, position in Peach v1.0 and v2.0, primer sequences, BIN position , location in genic or intergenic regions and gene idendifier in Peach2.1a annotation are reported.
locus name	Peach v1.0 scaffold	v1.0 SNP position (nt)	Peach v2.0 pseudomolecule	v2.0 SNP position (nt)	Forward	Reverse	SNP Extension primer	TxE BIN position	Localozation of SNP in intergenic or genic regions and their corresponding Gene ID in Peach v2.1a
DCAS1_1088574	Scaffold_1	1088574	Pp01	1088433	GCTGTGGTACCAAACTTCTG	AGGGAAATGGAGAAAGCTGG	CAGCGCAAAATTGGTAT		ID=Prupe.1G015100.v2.1;Name=Prupe.1G015100;ancestorIdentifier=ppa002602m.g.v1.0
DCAS1_1520277	Scaffold_1	1520277	Pp01	1520136	GAGTGCGTGTCAAGTAAGTG	CATCACTTTCATCACGCGAC	ctttaATCACGCGACATGAAAGA		Intergenic
DCAS1_2546779	Scaffold_1	2546779	Pp01	2546577	GAATTCCTGTGCATGCAGCC	AAGGCAGTTTGTAGGAGGAG	TGTAGGAGGAGGAGTTAGT		Intergenic
DCAS1_4951731	Scaffold_1	4951731	Pp01	4922542	CATACGCACTATCAAGTATC	CAATTGTGTCTAAGCTAGTG	aaacGTTGATTTGCATACCAGT		ID=Prupe.1G069000.v2.1;Name=Prupe.1G069000
DCAS1_5748455	Scaffold_1	5748455	Pp01	6197814	GTTGGCCTACTTCCCAAAAC	AAGTTGAGTTGCGGCTTCAG	TCTGCCACAACATCTTAA		ID=Prupe.1G083500.v2.1;Name=Prupe.1G083500;ancestorIdentifier=ppa000058m.g.v1.0
DCAS1_9614192	Scaffold_1	9614192	Pp01	10063550	AGACTGAGTCTGTTTTCTTC	CACCTAGACCTAGGTGTAAC	CATCATCCAGAACACTCAGT		ID=Prupe.1G129200.v2.1;Name=Prupe.1G129200;ancestorIdentifier=ppa002827m.g.v1.0
DCAS1_12251759	Scaffold_1	12251759	Pp01	12699989	AAAAGATGCACCGAGGAGAG	CGATAAATGAGAGAGGAAAAC	ggTGTGTACGTTTCTTTCTCAAAT		Intergenic
DCAS15_12748	Scaffold_15	12748	Pp01	13600477	TCTATGTATTTGATGGGCGG	CCATAAGATGCCAAGTGAGG	TCTTGCAATGATTTACCTATG		ID=Prupe.1G167300.v2.1;Name=Prupe.1G167300;ancestorIdentifier=ppa004802m.g.v1.0
DCAS15_214189	Scaffold_15	214189	Pp01	13801919	TAATTAGGCCCATATCCCCC	TCACGAAGTACTTTCGGCAG	ATTGGTAAGGGGAACCAAAGGC		Intergenic
DCAS1_16202261	Scaffold_1	16202261	Pp01	17176561	CCACCCCCAAAAGTGATTAC	AAAAACGCAACAGTCCCAGG	CTTGAGCACATGATTCATA		ID=Prupe.1G187400.v2.1;Name=Prupe.1G187400
DCAS1_17800568	Scaffold_1	17800568	Pp01	18774636	AGTTTAAACTCACCTCCAGA	CTGGGTTAAGGAGTTTGATG	tccagTGTAGATCTATGAATTTGCAT		Intergenic
DCAS1_18511715	Scaffold_1	18511715	Pp01	19485783	TACTAACATGTGGTGCCATC	AGAGAATTCTCTCACCATCG	cctTCACCATCGATGGTGTT	BIN1:28	ID=Prupe.1G200000.v2.1;Name=Prupe.1G200000;ancestorIdentifier=ppa002213m.g.v1.0
DCAS1_21445863	Scaffold_1	21445863	Pp01	22419898	CGTAGGTGGTTGTTATTGGG	AGGATAGGCCAGTTCATCAG	GGCCAGTTCATCAGTACAGT		Intergenic
DCAS1_23841301	Scaffold_1	23841301	Pp01	24815605	TCCTCGTCAACGATGGAATC	GTTAAGATTCAAACTTAAACG	CAGTTAGTTAAGATAGTTTGTTTG		Intergenic
DCAS1_32513219	Scaffold_1	32513219	Pp01	33487061	CACTCTACCATCCCCAACAC	CTCAGGTAACTCAAAATTG	gACTCTACCATCCCCAACACCGTAAT		ID=Prupe.1G364300.v2.1;Name=Prupe.1G364300;ancestorIdentifier=ppa011427m.g.v1.0
DCAS1_33489785	Scaffold_1	33489785	Pp01	34463626	GCCGCGTCGCTTTAATTTTG	TTGGTATTGGGTGGAGCAAG	aGGTGTCTTGAAATAGATTGGATAG		Intergenic
DCAS1_35422376	Scaffold_1	35422376	Pp01	36395586	AGGAGTTACCATCACGCTTC	TATTCCGGCCAAACGGTTTC	CACGCTTCAGATGAAAA		Intergenic
DCAS1_36528021	Scaffold_1	36528021	Pp01	37501233	TAATGGGTCGGTGGAGTTTG	TTGCTGCACCGACACCATAG	TTGACCGAGTTGACTTTGGC	BIN 1:73	ID=Prupe.1G441700.v2.1;Name=Prupe.1G441700;ancestorIdentifier=ppa010735m.g.v1.0
DCAS1_37248927	Scaffold_1	37248927	Pp01	38222294	TGAAAGTTTGCTCAGTTGCG	TCCCACCTATAAATGAACAG	gtgCCTATAAATGAACAGAAATGAAT	BIN 1:73	ID=Prupe.1G455100.v2.1;Name=Prupe.1G455100;ancestorIdentifier=ppa000948m.g.v1.0
DCAS1_39573544	Scaffold_1	39573544	Pp01	40546807	CTCTGGCAATTTCGTTTTGTG	CGTAGACACATGTTTTCTGG	ccttcACATGTTTGTACTGTCTTAATT		Intergenic
DCAS1_41822497	Scaffold_1	41822497	Pp01	42795711	GCAGATTTCCGTTTCCCAAC	GGGACACTGTATACTTACCG	GGCATTGCTTTACCCGATA	BIN1:78	ID=Prupe.1G522200.v2.1;Name=Prupe.1G522200;ancestorIdentifier=ppa012107m.g.v1.0
DCAS1_46853702	Scaffold_1	46853702	Pp01	42961980	AGAAGGGAGCTTGAAAAGGG	CCCACAATCCTGTACATCAC	ccAGACAACGGAGGGTGTGA		Intergenic
DCAS1_44849381	Scaffold_1	44849381	Pp01	44966456	CCGCTTTCTTTTTGTAGTTAG	ACAGCTAAGTACCAACTACC	gATAAAACAAGTTAAGGACACAA		ID=Prupe.1G550300.v2.1;Name=Prupe.1G550300
DCAS1_42772641	Scaffold_1	42772641	Pp01	47043490	TCACAAGGACTCCAAGTCAG	AAAATCTCAACTGCGCCTCC	cccgaCTCCATTTCTGGAGTAATCC		ID=Prupe.1G578000.v2.1;Name=Prupe.1G578000;ancestorIdentifier=ppa017184m.g.v1.0
DCAS2_10181662	Scaffold_2	10181662	Pp02	438933	TCCATTTCCTCGTCAAGCTC	AAGGGAAAGGCGGTGGTGAC	tttaGCCGAACTCTGCGCCTC	BIN2:08	ID=Prupe.2G004300.v2.1;Name=Prupe.2G004300;ancestorIdentifier=ppa002430m.g.v1.0
DCAS2_1005038	Scaffold_2	1005038	Pp02	2751105	CTCCGTCTGTATACATGTTC	GAACCCTAACGCATAACATTG	TCTGTATACATGTTCAAATTTAAGT		Intergenic
DCAS2_2201732	Scaffold_2	2201732	Pp02	3947758	ACCTTCTCCAATCCCTCATC	AGAGGGATGGCTATAAGGTG	TAAGGTGGGGAGCGAGT	BIN2:08	Intergenic
DCAS2_3135931	Scaffold_2	3135931	Pp02	4881454	AGCTTAGCAACATTTTCTGG	TGAACAGTTCCACTTGGGAG	aaccgGGGAGAAACAAACCAAATT		ID=Prupe.2G044000.v2.1;Name=Prupe.2G044000;ancestorIdentifier=ppa025936m.g.v1.0
DCAS2_3812067	Scaffold_2	3812067	Pp02	5557591	AACCAATAGGTGGACTTCCC	TACAGGGATTCCAGAACTGC	ggagTCCAGAACTGCAATTTCTCTA	BIN2:08	ID=Prupe.2G048200.v2.1;Name=Prupe.2G048200;ancestorIdentifier=ppa026990m.g.v1.0
DCAS2_5491569	Scaffold_2	5491569	Pp02	7236611	GGCTACGGCGTTTTCAAATG	GCTTCTTGAGATTACGAGCC	gtggGATTACGAGCCAATGCATGCG	BIN2:08	ID=Prupe.2G058200.v2.1;Name=Prupe.2G058200;ancestorIdentifier=ppa003474m.g.v1.0
DCAS4_22346473	Scaffold_4	22346473	Pp02	10688775	AAGTAACTCGGTAGCTGTCC	TTGCAATGGAGGCTGTTGAG	TGAGCTGGAACACCAGG		ID=Prupe.2G070600.v2.1;Name=Prupe.2G070600;ancestorIdentifier=ppa010926m.g.v1.0
DCAS4_22226697	Scaffold_4	22226697	Pp02	10808551	CTACTAGAATTCTGCTTCCTC	ACAAAGTTGAACATGAAGC	TCTGCTTCCTCTATATCAG		Intergenic
DCAS4_21146673	Scaffold_4	21146673	Pp02	11888575	TGAACACAACCCAACAAGGC	CATGTAAGGTCATGTAAAC	atgcATACGTGTCTACGCTCCCC		ID=Prupe.2G077000.v2.1;Name=Prupe.2G077000;ancestorIdentifier=ppa009415m.g.v1.0
DCAS16_301284	Scaffold_16	301284	Pp02	12625650	GTTGATGGCTGTCTTTTGAAG	CGGAAAAATAAGTTGGAAAAC	agtgGGAAAACTAAAACAAAACTTGC		Intergenic
DCAS12_456548	Scaffold_12	456548	Pp02	13180940	TACTTTGGAGGTTCCACGAC	ACTTTTCCAAGTGACAAGGG	ccGTTCCACGACTTTGACGATCCT		Intergenic
DCAS12_644162	Scaffold_12	644162	Pp02	13368555	AAGGACAGATTTTGATCCCC	CTGGTGATAAACATGGGACG	TTTTGATCCCCTTACCG	BIN2:13	ID=Prupe.2G084400.v2.1;Name=Prupe.2G084400;ancestorIdentifier=ppa001725m.g.v1.0
DCAS12_668994	Scaffold_12	668994	Pp02	13393387	CTCAACCAAACATGAAGCAG	GTCAGATGTGTATGTCATGG	AACCAAACATGAAGCAGAAAATAA		ID=Prupe.2G084800.v2.1;Name=Prupe.2G084800;ancestorIdentifier=ppa004585m.g.v1.0
DCAS2_10707212	Scaffold_2	10707212	Pp02	13486292	CTCCCAAACCCTTGGAAAAA	GTTATTCTGGCGCTCGAGTG	gggagAAATTCCAAGCTAGATTCG		Intergenic
DCAS2_11440211	Scaffold_2	11440211	Pp02	14218508	ATAGATAGAAGCTCGGCTGG	TTGATTGGTTTCTCCTCTTC	ATAGCAAATTATGGTGAAGAG		ID=Prupe.2G089600.v2.1;Name=Prupe.2G089600;ancestorIdentifier=ppa008484m.g.v1.0
DCAS2_12914582	Scaffold_2	12914582	Pp02	15692818	ATTTTAGAGGCATTGACCCC	ATTGAGTGTCGTTTGCATCC	caatGGTTACTCGACTATCACCAA		Intergenic
DCAS2_13506543	Scaffold_2	13506543	Pp02	16284778	TACGAATACAGTTGACCATC	CTCCCCTGCATCAAAAAGAC	tCAGTTGACCATCAGTCTT		ID=Prupe.2G105400.v2.1;Name=Prupe.2G105400;ancestorIdentifier=ppa025893m.g.v1.0
DCAS2_14225514	Scaffold_2	14225514	Pp02	17003684	GATTCTGGATGAGGTTGTGG	CACAAATGGACAAAACAAC	GGACAAAACAACTATACCATCCTT		Intergenic
DCAS2_14910313	Scaffold_2	14910313	Pp02	17688481	ATAACAATGCACAAGGAGGG	ACCACCACGTTGTGTAGAAG	cccccTACCAGAATCCAGAGGATTTAC	BIN2:20	ID=Prupe.2G118700.v2.1;Name=Prupe.2G118700;ancestorIdentifier=ppa000085m.g.v1.0
DCAS7_11765245	Scaffold_7	11765245	Pp02	18484296	TATTGACAGTGTCCGCAAGG	ACCAGTGCCTTCGGATTCAT	cttcCCGCAGTATGCATCCCA	BIN2:20	ID=Prupe.2G127400.v2.1;Name=Prupe.2G127400;ancestorIdentifier=ppa013215m.g.v1.0
DCAS2_15813909	Scaffold_2	15813909	Pp02	19390416	AACTTCAGTTAACCCACCCG	TAAGGGATATTATGCAACGG	ctCGTTTAAAATTTACTAATTCCGTC		Intergenic
DCAS2_16518447	Scaffold_2	16518447	Pp02	20094959	AAAACTTTGCAGACTTGACC	CATATAATGCCGAAAAGGTC	CCTTTTTCTTTGCTTCTTCCTC		Intergenic
DCAS10_63954	Scaffold_10	63954	Pp03	63954	TTCTTGGCAGCCTCAGTTTC	CTGTAAGTTTTTATTTGCC	GTTTTTATTTGCCTTTTAATTGTTAT		ID=Prupe.3G000500.v2.1;Name=Prupe.3G000500;ancestorIdentifier=ppa009015m.g.v1.0
DCAS10_435830	Scaffold_10	435830	Pp03	435677	GAAATCGGATGCTTGGATGG	GTGTTGGTAAATTATCTCTGC	TCACTTCACCTTCCCAC	BIN3:04	ID=Prupe.3G007200.v2.1;Name=Prupe.3G007200;ancestorIdentifier=ppa002531m.g.v1.0
DCAS10_742540	Scaffold_10	742540	Pp03	742389	TGACTTGCAACTGGTAGCAC	TAACAGAGCTTGTGCATGCC	GCCCTTTGATTCCACTC	BIN3:06	ID=Prupe.3G011900.v2.1;Name=Prupe.3G011900;ancestorIdentifier=ppa011914m.g.v1.0
DCAS3_62608	Scaffold_3	62608	Pp03	924446	GAGGTCAGTTCCTTCTTTGG	TCTGCAAAGTGTAAAACCCC	TGTAAAACCCCCCTCAG		ID=Prupe.3G013000.v2.1;Name=Prupe.3G013000;ancestorIdentifier=ppa004128m.g.v1.0
DCAS3_234002	Scaffold_3	234002	Pp03	1095840	AGACTTCATCAGCTTAGGAG	TGGTAGCATGAGGTAGAAAG	TGAGGTAGAAAGAGTGCTTA		ID=Prupe.3G015400.v2.1;Name=Prupe.3G015400;ancestorIdentifier=ppa007080m.g.v1.0
DCAS3_976650	Scaffold_3	976650	Pp03	1838599	CAAAAAGTACCAACCTGAAG	CAGGTTATCTCTAGAAGCCC	ccctTAGAAGCCCTCAACTATTGATAC		ID=Prupe.3G025200.v2.1;Name=Prupe.3G025200;ancestorIdentifier=ppa026193m.g.v1.0
DCAS3_2156862	Scaffold_3	2156862	Pp03	3018810	CAGATGATATGCAACCAGAC	CATTGATTCTGTGAGGCTCG	AACCAGACGTCATTATATATAGTA	BIN:3:12	ID=Prupe.3G042400.v2.1;Name=Prupe.3G042400;ancestorIdentifier=ppa002765m.g.v1.0
DCAS3_2774393	Scaffold_3	2774393	Pp03	3635392	AGGAAAGTCTCTCTGAAGGC	TGTCTCTGGCTCAAACACTC	TCTCTGAAGGCATCACTA		ID=Prupe.3G051600.v2.1;Name=Prupe.3G051600;ancestorIdentifier=ppa000260m.g.v1.0
DCAS3_3488203	Scaffold_3	3488203	Pp03	4349089	AGAATGATTGGGTTGGGCTC	GGGCATATATCGAATTAACC	AAACATATGGACTGAACTG		Intergenic
DCAS3_3987455	Scaffold_3	3987455	Pp03	4848339	TGGTCCAGATAAGCCCATAC	GGCAAGCCAGTTTTGCTTTG	aggtgGCTTTGCTTTAGTGTGG	BIN3:14	Intergenic
DCAS3_4680581	Scaffold_3	4680581	Pp03	5541110	GGATTCTACATGTATGCATGG	CCCATTGGCCCAATTAAATC	ATGTATGCATGGCCAATGATTTA		ID=Prupe.3G075500.v2.1;Name=Prupe.3G075500;ancestorIdentifier=ppa027163m.g.v1.0
DCAS3_5396389	Scaffold_3	5396389	Pp03	6256189	GTGGTATGAGTCTTTCCACA	CTTCCAATTAATGACGCCCC	caTTTCCACATTTACTGTGC		ID=Prupe.3G084800.v2.1;Name=Prupe.3G084800;ancestorIdentifier=ppa001519m.g.v1.0
DCAS3_6201130	Scaffold_3	6201130	Pp03	7060928	GCAGGTTTCATTCTTGTGTG	CCTCTTCCTCCCTCTAATTC	CTCAGGTAAAGAGACGG		ID=Prupe.3G094200.v2.1;Name=Prupe.3G094200;ancestorIdentifier=ppa019958m.g.v1.0
DCAS3_6715706	Scaffold_3	6715706	Pp03	7575504	TTCAGCACCAAATCCAAGTC	CCATGAAGATAAGGCTGTTG	ccctCAAATCCAAGTCTTTTTCATC		ID=Prupe.3G098500.v2.1;Name=Prupe.3G098500;ancestorIdentifier=ppa000378m.g.v1.0
DCAS3_8786790	Scaffold_3	8786790	Pp03	9646531	TGGAAAATTCAAGTGGCTCG	CCGTCCAAAATGCCAATCTA	ccccaTGGCTCGAATATTACGTTA		ID=Prupe.3G114500.v2.1;Name=Prupe.3G114500;ancestorIdentifier=ppa005519m.g.v1.0
DCAS3_9029619	Scaffold_3	9029619	Pp03	9889361	TCCTCCTGACATGGCGATTG	CCCTAGAAACCCAGAAAACC	cccAAACCCAACCACAACAA		ID=Prupe.3G116500.v2.1;Name=Prupe.3G116500;ancestorIdentifier=ppa013074m.g.v1.0
DCAS3_9330156	Scaffold_3	9330156	Pp03	10189798	CTCAGTACAAAACATACAGC	TCCATGGCAGATGGAGCAAG	AAACATACAGCTGATGTATTTATTAT	BIN3:37	ID=Prupe.3G118500.v2.1;Name=Prupe.3G118500;ancestorIdentifier=ppa008256m.g.v1.0
DCAS4_16403372	Scaffold_4	16460991	Pp03	10494760	AATGATGTGATGTTTGGTGG	TCCCTCGTTTCCCAAAAATT	TGATGTTTGGTGGCATACT		Intergenic
DCAS4_16460991	Scaffold_4	16403372	Pp03	10552401	CCCCTAGAATGTACTCAAAC	GAACTTCAACAGGTTTTCCC	CCGTCATTTTCTTTCAGAGAG		Intergenic
DCAS4_16055688	Scaffold_4	16055688	Pp03	10900061	TACAAGCATTGTTGGCTGCG	TGTAGTTTGGCTCCTCTTGG	actccGCATTCATAAAAGTAGTGCCCA	BIN3:37	Intergenic
DCAS4_15083427	Scaffold_4	15083427	Pp03	11872272	GCTTCTGGAAATTGATTAG	TGAAGTTACTTTCCCCATTG	tATTGATTAGTAACAGACATTTCATA		ID=Prupe.3G127000.v2.1;Name=Prupe.3G127000;ancestorIdentifier=ppa002439m.g.v1.0
DCAS13_560511	Scaffold_13	560511	Pp03	12526639	GTATTGCGCATTCTCAACCC	CAAATTGGCACTTACACGAG	GTGAGGAAGACACGAAG		Intergenic
DCAS14_258268	Scaffold_14	258268	Pp03	12905117	AAACCCAGAAATGGCAAAGC	TGTGTCTCTCTACGAGATTG	ggctcCGAGATTGAGAGATTGAGTT		Intergenic
DCAS14_526857	Scaffold_14	526857	Pp03	13173704	AGGGCTCGTGTCGAAGTAAA	CAAACTCAACTGAAGGCACC	ggGTCGAAGTAAATTAGGGGAA		Intergenic
DCAS9_1695040	Scaffold_9	1695040	Pp03	13664157	TCTGGTTTTCTGGTTGATCC	CTGAACTCCTCTTATTGTGG	TAAAGACGCTAGAAAAGATTTAT		ID=Prupe.3G131800.v2.1;Name=Prupe.3G131800
DCAS9_125713	Scaffold_9	125713	Pp03	15233729	CCACTCAAGACACTGTAAAC	TCATGTTGTGGATGTGCAAG	gctccAGACACTGTAAACAAAATCA		ID=Prupe.3G141700.v2.1;Name=Prupe.3G141700;ancestorIdentifier=ppa026620m.g.v1.0
DCAS3_12225774	Scaffold_3	12225774	Pp03	17569078	CGAGGAAGTGTTTTGCACTG	GAAATATTTAGGCCATTACCC	tATTACCCAAATGGGCCA		Intergenic
DCAS3_19416100	Scaffold_3	19416100	Pp03	24758977	CTGCAGATTGGATTCTTCCC	AGCACAGTTTCTAGCATGCC	ccTTTCTAGCATGCCAGCGGTCT		ID=Prupe.3G262000.v2.1;Name=Prupe.3G262000;ancestorIdentifier=ppa006467m.g.v1.0
DCAS3_19768729	Scaffold_3	19768729	Pp03	25111636	GCGCGGCCCTCTATTATTAT	TCCACCTACTGGATATGACC	ggagAATCAAAAATCGGAAAAAATGC	BIN3:49	ID=Prupe.3G269400.v2.1;Name=Prupe.3G269400;ancestorIdentifier=ppa000359m.g.v1.0
DCAS3_20432440	Scaffold_3	20432440	Pp03	25774902	GTTCCTTATGGATTTCCTGC	GCTTCTCTACTTGTCTTCAG	ttTTGGTCACCAAAGCCTTAG		ID=Prupe.3G284000.v2.1;Name=Prupe.3G284000;ancestorIdentifier=ppa006791m.g.v1.0
DCAS3_21526066	Scaffold_3	21526066	Pp03	26868528	CTTGAGGGAACCTTCTGTTG	CAATTACAGTGCCCATGGTC	GCCCATGGTCGTTGTAG		ID=Prupe.3G308400.v2.1;Name=Prupe.3G308400;ancestorIdentifier=ppa010559m.g.v1.0
DCAS3_21952962	Scaffold_3	21952962	Pp03	27295425	AACAAGGGTCCATACTCCTC	CTCTCTCTTCATATTGGGAC	tccGGGTCCATACTCCTCTTTGTT		ID=Prupe.3G316100.v2.1;Name=Prupe.3G316100;ancestorIdentifier=ppa002473m.g.v1.0
DCAS3_21967676	Scaffold_3	21967676	Pp03	27310139	CGTTCATGCATGCATGAACC	ATTGTCAGAGATTGGGCAGG	gcGTGTTGATATAAAGTCTTACATTC	BIN3:49	Intergenic
DCAS4_117382	Scaffold_4	117382	Pp04	117381	CTTTATGCACTGCAGCACTC	ACTACAAGGACAAACCACGG	CAAACCACGGAAATGGGCT		Intergenic
DCAS4_1242696	Scaffold_4	1242696	Pp04	1242798	TTTGTAGTCCCTTGTAAAGC	CTGATTGAGCTGAGAGAGAC	tcGTCCCTTGTAAAGCTATCCATC		Intergenic
DCAS4_3154720	Scaffold_4	3154720	Pp04	3154826	CCTGAATACACAACACGAGC	GGTGTGTTTACATTTTATGGC	tcTTACATTTTATGGCAAATTGG		ID=Prupe.4G065800.v2.1;Name=Prupe.4G065800;ancestorIdentifier=ppa018855m.g.v1.0
DCAS4_3790399	Scaffold_4	3790399	Pp04	3790454	TCTGTGTGGAGCTGAGATTG	TTGACTCCACATTTGGGTGC	aGGGTGCCCAAATGAGAA		ID=Prupe.4G077800.v2.1;Name=Prupe.4G077800;ancestorIdentifier=ppa024816m.g.v1.0
DCAS4_7018757	Scaffold_4	7018757	Pp04	7018726	GGCATGCCGATAATCCTATC	GTTCATGTTCCGCTGATTCC	tGTTTTGAACCACCTAAGCAC		ID=Prupe.4G127700.v2.1;Name=Prupe.4G127700
DCAS4_7568744	Scaffold_4	7568744	Pp04	7568801	AGCGCTTGATTAATGCTACC	CGGCACTAATCAGTCGTTTG	cctaCAAAATGTCATCTCATGACAAGT		Intergenic
DCAS4_8202436	Scaffold_4	8202436	Pp04	8213524	GCACTGTACAGTGTTCAAGC	GCGGACAAGTTTTGGAACAC	agcgGGAACACAAGAGACAAGTA	BIN4:27	Intergenic
DCAS4_9221311	Scaffold_4	9221311	Pp04	9232297	TCAAGGACTTGAGCAATATC	GCTCCAATTTCGGAGGTAAG	acacCATCTTCTCTTTCATATATGCT	BIN4:46	ID=Prupe.4G161000.v2.1;Name=Prupe.4G161000
PTP_11	Scaffold_4	10146249	Pp04	10157237	CTCTCGCGAAGTTAATCTCC	GCCTCTTGGAAATACCTGTG	cgCGCGAAGTTAATCTCCTTACTCTTC	BIN4:46	ID=Prupe.4G171700.v2.1;Name=Prupe.4G171700
PTP_10	Scaffold_4	10614737	Pp04	10625726	GCAGATTCCAGATTCTTCGG	GGGCGGGAAAAAAAACTATG	CCAGATTCTTCGGAATCAA		ID=Prupe.4G179300.v2.1;Name=Prupe.4G179300;ancestorIdentifier=ppa019917m.g.v1.0
PTP_4	Scaffold_4	10878407	Pp04	10889398	CTCACTTTGTCAGTGTGTGC	CCGCCGTTAAGCTAATACAC	ataACAATCAGTCACAGACAC		Intergenic
PTP_8	Scaffold_4	12092751	Pp04	12103895	AGGACAACGTAGTTGCGATG	TGAGCTATCGTCCGACTCTG	ctACTCTGGCCGCTCTTCCTCTTCA		ID=Prupe.4G197700.v2.1;Name=Prupe.4G197700;ancestorIdentifier=ppa013389m.g.v1.0
DCAS4_12512099	Scaffold_4	12512099	Pp04	12523245	TTTGCTAGCTGGTTGGAGAC	CAGATCATGATACAAACATCC	AGCTGGTTGGAGACAACGGA	BIN4:46	ID=Prupe.4G201500.v2.1;Name=Prupe.4G201500;ancestorIdentifier=ppa009077m.g.v1.0
PTP_SNP40	Scaffold_4	12545232	Pp04	12556378	TACGCAATTTAGAAAGGCAG	TTGAGGATATGCTCTCACGG	cACATTCTGGAAAGCATATTG		Intergenic
PTP_SNP82	Scaffold_4	12663011	Pp04	12674157	AGAGAACTCCCTTCCCTTTC	AATCCTGCGAGTTGACCTAC	GGCAATTTCTGACACGA		Intergenic
PTP_SNP353	Scaffold_4	13027965	Pp04	13038762	ACACTGATTAGATGAGAAG	TGTCAGCTTAGCTTCACTCC	ggggCTCGGTTGTGGGTAGGT	BIN4:46	Intergenic
PTP_SNP618	Scaffold_4	13236304	Pp04	13246938	CCCTGTGATATTCCCTTTGC	ATTAGTGGTGATTGTGGTGG	agACAAAAAGGCAAAATTAAGGGATT		ID=Prupe.4G212400.v2.1;Name=Prupe.4G212400;ancestorIdentifier=ppa021614m.g.v1.0
PTP_SNP930	Scaffold_4	13481970	Pp04	13492606	GCCACTAGATTCATATGAAG	GTGAGTTTTTATCTCAAACCC	gtttcTCTCAAACCCTTTTTCCATT		ID=Prupe.4G215700.v2.1;Name=Prupe.4G215700
PTP_SNP1149	Scaffold_4	13606035	Pp04	13616670	AAACCAAACGACACCAAGCC	GAGCCTATATTGGGAAGGAG	TTGGGAAGGAGTTAGCGG		Intergenic
PTP_SNP1320	Scaffold_4	13838618	Pp04	13849255	CTTTCTCCTTTTGATCTCCG	TCAATTCTTCCTCTTGCTAC	ggTCTTGCTACAAACGAGA		Intergenic
DCAS4_14626750	Scaffold_4	14626750	Pp04	14637293	ACATTTTTACACCACGCCAC	ATATCACCGGTGTTCCATGC	CACGCCACTTTTCTAGT		ID=Prupe.4G228900.v2.1;Name=Prupe.4G228900;ancestorIdentifier=ppa019551m.g.v1.0
DCAS4_14953107	Scaffold_4	14953107	Pp04	14963650	GTTTGTGGGTCAAGGTGTTG	TCTCTAATCACAATCAGCAC	GCATGTGTTTTATGGAGGA	BIN4:46	ID=Prupe.4G232600.v2.1;Name=Prupe.4G232600;ancestorIdentifier=ppa003305m.g.v1.0
DCAS4_16950642	Scaffold_4	16950642	Pp04	15039103	TGTGCGCGTGTTTACCTTTC	TGATGCACTACGCAACTACC	CTACCACACACAAACCA		Intergenic
DCAS4_17047672	Scaffold_4	17047672	Pp04	15136133	ACATAGTACGTAGCTTTGCG	CTGCATCAAATTCAAACAC	cgtaaGTAGCTTTGCGTACATCAT		Intergenic
DCAS4_17439976	Scaffold_4	17439976	Pp04	15528436	GCATTGTAGTTGGTGTTGGC	TTCCTCGGTTCTTAATAGCC	TTCCTCTTCCATACAAAACAGAT		ID=Prupe.4G237800.v2.1;Name=Prupe.4G237800;ancestorIdentifier=ppa018740m.g.v1.0
DCAS4_17996235	Scaffold_4	17996235	Pp04	16084694	GTGCAATGAAGTGCAGCAAC	AGATAAGAGTGTTAAGGCCG	atacCATTTCTATACTGCCACGAC		Intergenic
DCAS4_18881545	Scaffold_4	18881545	Pp04	16969912	TGTTCACGTTGTGGTCTCTC	AAGGAGAACATCGCCAAAAC	ccctgATGTACACAACTATAGAGCA	BIN4:63	Intergenic
DCAS4_20507232	Scaffold_4	20507232	Pp04	18595581	CCAAGTTAGCTGAACTCTCG	CAGGCACGATTGTTATGCAG	aaccCGATTGTTATGCAGTTAAGAAT	BIN4:63	Intergenic
DCAS4_20539763	Scaffold_4	20539763	Pp04	18628112	CAGCCAGCCATTACATATTG	TTTCTGTGTCCCACACCAAC	gCTTGACAAATTAAACCAGTGA		Intergenic
DCAS4_20581300	Scaffold_4	20581300	Pp04	18669649	TGGGTTCATGAGGCTCTTAC	GAATGTTCAAGAACTTCAGC	ccttAGGCTCTTACCCAATATACATGC	BIN4:63	Intergenic
DCAS4_22425906	Scaffold_4	22425906	Pp04	18822731	GTTAGTTCATGAGTAACACCC	CCAACCAAATGAAGACAGGG	tgGTAACACCCTCAGATTCA		Intergenic
DCAS4_23389372	Scaffold_4	23389372	Pp04	19786201	GGAGAGGTTGGAATTTTCAG	TGCAATGGGCACTAGTTGAG	gttAGCTTTGGGAAGTAGTAA		ID=Prupe.4G265500.v2.1;Name=Prupe.4G265500;ancestorIdentifier=ppa010711m.g.v1.0
DCAS4_25013590	Scaffold_4	25013590	Pp04	21410939	AACCCAGAATAGTCTCGACC	CTAGGAGCATGTTTTGATCG	catACAAGGTCATTTTGTTAGATTTA		ID=Prupe.4G269100.v2.1;Name=Prupe.4G269100;ancestorIdentifier=ppa012912m.g.v1.0
DCAS4_28555387	Scaffold_4	28555387	Pp04	24952738	TAGACAAGCTGAGTGGGATG	AGAAACGCGTGCTGATAAGG	cattcATCCAGATTTCTGTGCCAAGCC	BIN4:63	ID=Prupe.4G285900.v2.1;Name=Prupe.4G285900;ancestorIdentifier=ppa003203m.g.v1.0
DCAS4_29855846	Scaffold_4	29855846	Pp04	25170442	ATCGTCCTTTGTGATTATGG	CGCTTGTGAGAGTCTTACAT	TGAATGCTCTACACTGTAAGGAAGAT		ID=Prupe.4G287100.v2.1;Name=Prupe.4G287100
DCAS5_10192138	Scaffold_5	10192138	Pp05	10190428	GATGAATGGGTGAAGGTAAG	TTCCGCaaaaaaaaacATATC	ttaagGGGTGAAGGTAAGTTTGCACA		Intergenic
DCAS5_11640083	Scaffold_5	11640083	Pp05	11638322	CCTACTACACAATTGCCTTA	GTCGGTCGTCAGTTTTTTTg	cgacCTTGTAGATTCTAATGGAAGTA		Intergenic
DCAS5_12847567	Scaffold_5	12847567	Pp05	12842337	TGCGGATTTTTCTTAGCTAC	CTCTTTCCCAATCTCAATCG	AATCGCATTGTTGAGAC		Intergenic
DCAS5_13449464	Scaffold_5	13449464	Pp05	13444234	CGGTGATTGATATGATGATG	CCACTCAAATTGCCTTTCCC	GTGATTGATATGATGATGATTTATAT		Intergenic
DCAS5_13852617	Scaffold_5	13852617	Pp05	13847390	ATACCTATGTTCACTCCCCG	TTGGCTGGTAAGGTTGTTGG	TGTACTGATGTGTGAATCTAATG	BIN5:41	ID=Prupe.5G154500.v2.1;Name=Prupe.5G154500;ancestorIdentifier=ppa002808m.g.v1.0
DCAS5_14584095	Scaffold_5	14584095	Pp05	14578806	AAGTTGTTCCAGTGGCAACC	TATAGTGGGGCTGGAATCTG	cccGGCTGGAATCTGTTCTCTCAGAC		Intergenic
DCAS5_14894563	Scaffold_5	14894563	Pp05	14889273	GCAGAGGAATTTTTCCCTAC	TTAGGGAGGGAGCTATGTTG	gGTTGGAGGTATTTGGGC	BIN5:41	Intergenic
DCAS5_14949332	Scaffold_5	14949332	Pp05	14944041	AGAAGATGTGGTTCCAGAGG	TTCTCGATCCGGAAGGAGAT	TCCCAGATCCAAGACCC	BIN5:41	ID=Prupe.5G176000.v2.1;Name=Prupe.5G176000;ancestorIdentifier=ppa016962m.g.v1.0
DCAS5_15731107	Scaffold_5	15731107	Pp05	15725814	CTGTTGTAAGACAGGTTTGG	AACATGCTTGCGGCTTCGTC	GGCTTCGTCCATACGCC		ID=Prupe.5G192100.v2.1;Name=Prupe.5G192100;ancestorIdentifier=ppa020876m.g.v1.0
DCAS5_15853006	Scaffold_5	15853006	Pp05	15847712	TAGTTTGTCTGTCAAACCGC	CCGAGAAGACTGAAGAGTTG	GCTATTAAAGACATTAGAGATGA		ID=Prupe.5G195300.v2.1;Name=Prupe.5G195300
DCAS5_16488104	Scaffold_5	16488104	Pp05	16482810	TTCGCATTCATTAGTTCAC	CAGGTTTGTGAGTTTGCTTG	TACTAAACGGAAGCTATGT		Intergenic
DCAS5_17544073	Scaffold_5	17544073	Pp05	17538755	GCCATCTCTCTGTTTCTCTG	GTAGTATCAGCCGACTGTAG	cTAACATACATGACATGACATACACCC		ID=Prupe.5G228900.v2.1;Name=Prupe.5G228900
DCAS6_1150444	Scaffold_6	1150444	Pp06	162089	GTCAGGAATACGCCATCTTC	TCCTAACCCTAGAAGAGCAC	gAGAGCACTGGCCCATAAAAT		ID=Prupe.6G000800.v2.1;Name=Prupe.6G000800;ancestorIdentifier=ppa000985m.g.v1.0
DCAS6_734467	Scaffold_6	734467	Pp06	578064	CAGTGACAGTAAGTATTAG	ATGTTAGTGCCAACATGAGG	aaaagAGTGCCAACATGAGGAGAACC	BIN6:02	ID=Prupe.6G006900.v2.1;Name=Prupe.6G006900;ancestorIdentifier=ppa009000m.g.v1.0
DCAS6_4460676	Scaffold_6	4460676	Pp06	748912	AGAACCAGGTGTTGAGTGTG	AGCAAAAGCTTGGTCACTTG	taCAGGTGTTGAGTGTGGTCTTTT	BIN6:02	ID=Prupe.6G009800.v2.1;Name=Prupe.6G009800;ancestorIdentifier=ppa012214m.g.v1.0
DCAS6_168942	Scaffold_6	168942	Pp06	4061915	GTGCCTGCCATGTCTTTATG	CCTTAGAGACACTCGTACAC	CGTACACATATTCAAAAGCCA	BIN6:25	ID=Prupe.6G058100.v2.1;Name=Prupe.6G058100;ancestorIdentifier=ppa016682m.g.v1.0
DCAS6_294149	Scaffold_6	294149	Pp06	4187122	AGTACTCGACCGATGTAACC	TAGCCAGACATTCTCCTTAG	TTTCTTAAAACAAATGAACTTCT	BIN6:25	ID=Prupe.6G060400.v2.1;Name=Prupe.6G060400
DCAS6_14713599	Scaffold_6	14713599	Pp06	14727916	CAAGACCAGTCACTTGATGC	TCATTCGCTTAAAATTCAG	GCTGAGGTGGTGTTATAGA	BIN6:39	ID=Prupe.6G160000.v2.1;Name=Prupe.6G160000;ancestorIdentifier=ppa010259m.g.v1.0
DCAS36_13443	Scaffold_36	13443	Pp06	14832691	TCATGTTTCATTTCTTTTAG	TAGTATGAAACGCCGGTCAC	cAATGCCCTGATTTTTACC		ID=Prupe.6G160300.v2.1;Name=Prupe.6G160300;ancestorIdentifier=ppa015904m.g.v1.0
DCAS36_19668	Scaffold_36	19668	Pp06	14838916	AGAAGCTTGTTGTGCAAGGG	GGAGAATCAAACTTAAGACC	aatgATAGGTCAAGTAGTTAAGAGTA		Intergenic
DCAS4_29268124	Scaffold_4	29268124	Pp06	15399017	AGGACACCTTTAAGGTCCTC	CTGGTGAGGATGTGCTTGAG	CCATCGACTTCCTCTCT		Intergenic
DCAS18_41535	Scaffold_18	41535	Pp06	15988023	TTTCCACCTAAGCTCTTACC	GATACCGTATCGGTGCCTTC	cGCTGCAAGAGAGCAAAAACT		Intergenic
DCAS17_318485	Scaffold_17	318485	Pp06	16608926	CTAATATGCGGATTTCACAAC	CTTTTGCCTTCTTGAGGAGC	tCCTTTTGGATTTAGGGTTG		Intergenic
DCAS6_15675423	Scaffold_6	15675423	Pp06	17541683	GCATGAAGGAGAAAACAATC	CCCCTGGATTAATGGTTGTG	tAAAACAATCACAGACGC		Intergenic
DCAS6_17779081	Scaffold_6	17779081	Pp06	19645170	ATGGACATTTGCTCCCTCTG	GAGGCAGCTGGTTTGATTAC	gcCATTTGCTCCCTCTGGTCTGTTT	BIN6:45	Intergenic
DCAS6_18685071	Scaffold_6	18685071	Pp06	20549430	AGGAAACATAAATATGAAAC	AGAGGTTTCAGTTTTGTTGC	ATGAAACTTTCATACATTAGCATAC		ID=Prupe.6G198800.v2.1;Name=Prupe.6G198800;ancestorIdentifier=ppa000319m.g.v1.0
DCAS6_20693224	Scaffold_6	20693224	Pp06	22557578	AACCATGGCTTCTGCTGAAC	TGGATGGTTCCACAGAGGAC	ctCGTTCTCTGGCTCCTGTTTTTCTCA	BIN6:56	ID=Prupe.6G219400.v2.1;Name=Prupe.6G219400;ancestorIdentifier=ppa024530m.g.v1.0
DCAS6_21622383	Scaffold_6	21622383	Pp06	23486741	GGATGTTTCCTCAGCTTACG	CGAAACGATGGACCCAAATC	ttGACCCAAATCACCACCA	BIN6:65	Intergenic
DCAS6_22681776	Scaffold_6	22681776	Pp06	24545840	TTACTGTTGAAGTGCTTTGG	GAGCGTTCACTAACTACAAG	ccctcTAGCATTTCTGCAACTCA		ID=Prupe.6G250000.v2.1;Name=Prupe.6G250000;ancestorIdentifier=ppa011692m.g.v1.0
DCAS6_23698320	Scaffold_6	23698320	Pp06	25562603	TTCTCTCTGTCCCTTCTCTG	TGGAGGCAACAGATTATGGG	TTCATAACACAAAGCATAAACC		Intergenic
DCAS6_24625870	Scaffold_6	24625870	Pp06	26490154	TGGCTTCCCATGAAGAAAGG	TGTTGGAAGTGAGCTCTATG	gggcCAAGAAGAAAGCCAGTC		ID=Prupe.6G285600.v2.1;Name=Prupe.6G285600;ancestorIdentifier=ppa019111m.g.v1.0
DCAS6_25653240	Scaffold_6	25653240	Pp06	27517860	GCAAATATGGTTTAAACATCG	TAAGACTTGACCCTTCCCAC	catcTTCTTTTAGTTCAGCCCAT		Intergenic
DCAS6_26601733	Scaffold_6	26601733	Pp06	28466341	TTCTCGACAACTGGGTGAAC	CCTAGTGCTTTTCTCTGTGC	tagggGTGATTTTTGGTTGGTTATAG		ID=Prupe.6G322800.v2.1;Name=Prupe.6G322800;ancestorIdentifier=ppa002406m.g.v1.0
DCAS6_27788723	Scaffold_6	27788723	Pp06	29653331	CTGTCACTATGATATGATGG	GTCTGATACTTATTAGTCTGC	TAGACCTTGCCTGAGTA	BIN6:84	Intergenic
DCAS6_28145958	Scaffold_6	28145958	Pp06	30010569	GTCTGTCAAAAGGAGTTGCT	CACCTATCATAACGACCAAA	GAGTTGCTAGATATGAGTTG		ID=Prupe.6G352300.v2.1;Name=Prupe.6G352300;ancestorIdentifier=ppa003817m.g.v1.0
DCAS7_2636150	Scaffold_7	2636150	Pp07	2198941	CTAACAAAGCTGGCCTCATC	TGTGTCCAGCATTGTGGTAG	gggtaAACTGCAATCTGTTGAGGG		ID=Prupe.7G014900.v2.1;Name=Prupe.7G014900;ancestorIdentifier=ppa003284m.g.v1.0
DCAS7_1778709	Scaffold_7	1778709	Pp07	3056313	TTTAGCCAACGCATGACCAC	TGGATACTTTGGTAACTAGC	cccgTTGGTAACTAGCAAGCTAT	BIN7:25	ID=Prupe.7G020700.v2.1;Name=Prupe.7G020700;ancestorIdentifier=ppa006532m.g.v1.0
DCAS7_594597	Scaffold_7	594597	Pp07	4239920	TGATGATGGGTGGGAGACAG	GGGTTTAGCTTGGATTCGTC	gGGGAGACAGTGCATAGA	BIN7:25	Intergenic
DCAS7_7697318	Scaffold_7	7697318	Pp07	7696590	CTTTTTCATCCTCGTCAGCC	TGCAAGATCCTGGAATCGAG	gACTTCAGTCCTACAAAGATT		Intergenic
DCAS3_11137366	Scaffold_3	11101767	Pp07	8471902	GGATCTTAGTTTTCGAACTTC	TGCGTCTTGGATGAACACAC	ggACAATTTATAGCCAGTTTTGTTC		ID=Prupe.7G048000.v2.1;Name=Prupe.7G048000;ancestorIdentifier=ppa020875m.g.v1.0
DCAS3_11101767	Scaffold_3	11137366	Pp07	8506022	GGTGATTTGGGATGACAAGC	GCCCACGGTATTTTCAAATTC	gggaTCGCTTGCGCACAGGGA	BIN7:25	Intergenic
DCAS3_11438119	Scaffold_3	11403978	Pp07	8772403	CAGAGATGCATTCTCAATTC	CCATGGGTCAACTAATCATC	gtacATAATGTCATGCTTTCTTACA	BIN7:25	Intergenic
DCAS3_11403978	Scaffold_3	11438119	Pp07	8806544	GCTGTCACTTCTTCTCATCC	GCAATATCAGAGCTGCTAGT	gACTTCTTCTCATCCATCTATT	BIN7:25	Intergenic
DCAS7_8616294	Scaffold_7	8616294	Pp07	9004562	CAAGGCATTTCCACCACAAG	GGGTATCTAGGTTAGATCAAG	TCCAAAATCTTGCCCTG	BIN7:25	ID=Prupe.7G052200.v2.1;Name=Prupe.7G052200
DCAS7_9964408	Scaffold_7	9964408	Pp07	10351430	GAATTACTCTCATCTCTCTCC	GGATGAGGTGCTTACCATAG	TCTCTCCATTTCTGCTG		ID=Prupe.7G065100.v2.1;Name=Prupe.7G065100;ancestorIdentifier=ppa006136m.g.v1.0
DCAS7_10901030	Scaffold_7	10901030	Pp07	11287909	ACCGAAGCTTTCATTTCTGG	CACTGTAACTCTCAGGAGAC	ccGATATAAATTTCGTCCCCCCC		ID=Prupe.7G076000.v2.1;Name=Prupe.7G076000;ancestorIdentifier=ppa008454m.g.v1.0
DCAS7_11118512	Scaffold_7	11118512	Pp07	11505393	AAAGAGATGCTGCGAAACAC	GCTCTTAATTCTTGCAGCTC	TGCGAAACACTGACAGA		ID=Prupe.7G079300.v2.1;Name=Prupe.7G079300;ancestorIdentifier=ppa008075m.g.v1.0
DCAS7_12405278	Scaffold_7	12405278	Pp07	12004012	AAATACAAGTTCAGCTTGGG	GGGTCTCATTGGTTTAGGTG	caatTAGCTGTCGAAAACTCATT	BIN7:25	ID=Prupe.7G084800.v2.1;Name=Prupe.7G084800;ancestorIdentifier=ppa006528m.g.v1.0
DCAS7_13599020	Scaffold_7	13599020	Pp07	13197760	TTCAGCCCAAAGTGAGCAAG	GGTGAAGTGACATAAGGTGG	GGGTAAATTCGTTACTCCA		Intergenic
DCAS7_15262158	Scaffold_7	15262158	Pp07	14860692	TGAGCCATACACCCACATTG	GTGGATGATGTGCCCATAAG	tgagGTGCCCATAAGGAGGTA		ID=Prupe.7G128000.v2.1;Name=Prupe.7G128000;ancestorIdentifier=ppa009437m.g.v1.0
DCAS7_16137944	Scaffold_7	16137944	Pp07	15736474	CAGTTTACAACTTGAAGGCG	ATCTCAGACAACTTCGCGAC	ttttAAGGCGGAAATAGTAGG		ID=Prupe.7G142600.v2.1;Name=Prupe.7G142600;ancestorIdentifier=ppa021185m.g.v1.0
DCAS7_16969116	Scaffold_7	16969116	Pp07	16567648	AAGAGCCTGAGAAAAAGGTG	TACCCATGCTAGGACTCATC	cTTCTTTCCCTCCTCACGAATTT		ID=Prupe.7G157600.v2.1;Name=Prupe.7G157600;ancestorIdentifier=ppa000194m.g.v1.0
DCAS7_19001557	Scaffold_7	19001557	Pp07	18600074	GTCTTCTAACGTCATCATA	GTAACATTTATACGTGGAg	GGAGAAAAAGTTCCTCACG		ID=Prupe.7G197400.v2.1;Name=Prupe.7G197400
DCAS7_20707655	Scaffold_7	20707655	Pp07	20306172	GCATATTGTATGACCTCTCC	TCGCACACACCTTGTGATTC	ggTAAGAGTCGAAGGCAATGC		Intergenic
DCAS7_21388800	Scaffold_7	21388800	Pp07	20987317	GTATGCGTAACACCATCAGG	GGCTTGAAATGGGTGTTCAG	CCATCAGGCAACACATA		ID=Prupe.7G246800.v2.1;Name=Prupe.7G246800;ancestorIdentifier=ppa007050m.g.v1.0
DCAS7_22696968	Scaffold_7	22696968	Pp07	22295391	GCAAATTACTCATCTACACAG	TGAAGTATGCAAGAGTTCAC	CATCTACACAGAATTAAAGTCA		ID=Prupe.7G271900.v2.1;Name=Prupe.7G271900;ancestorIdentifier=ppa000497m.g.v1.0
DCAS8_313909	Scaffold_8	313909	Pp08	313828	CTAACATCGGTCTGCAAGTG	ACCCGGCAACCATTAACAAG	aAAGTGCAAGATATCATCCAAAT		Intergenic
DCAS8_919445	Scaffold_8	919445	Pp08	919364	TTCAGATAACACAGTAATG	GTTACAGAAACTGCTGTAAG	tgggTGAAAATGTTATTTCAGTTGTG		ID=Prupe.8G011200.v2.1;Name=Prupe.8G011200;ancestorIdentifier=ppa016953m.g.v1.0
DCAS8_4988279	Scaffold_8	4988279	Pp08	4986626	ACACACCTTGCTAGCTGTAG	TAAAACCAATGCAGCTGGCG	GCCATAATAAGACAATAAATTCGTT		Intergenic
DCAS8_5728819	Scaffold_8	5728819	Pp08	5727158	CCTAATAGCGTAAAAACATC	GAGATCACACTATGTTTTTGC	ccccTGCATATACTTGCACACA		Intergenic
DCAS8_6561101	Scaffold_8	6561101	Pp08	6559505	TTTCCTCCTTCAACTCCCAC	GTCACGTACTCTTTCAAAA	TCAACTCCCACAAGCACCT		ID=Prupe.8G056400.v2.1;Name=Prupe.8G056400;ancestorIdentifier=ppa006501m.g.v1.0
DCAS11_663201	Scaffold_11	663201	Pp08	7290672	TGTCTTGTGTGTGAACAAGC	GCCATTGTTGTTTTGCACTC	AGGTACAAGGAGGAATCA	BIN8:19	Intergenic
DCAS11_305881	Scaffold_11	305881	Pp08	7647992	CCCCATTGAATTCTCAGGAC	CAAATCATGAGATGCCCGAG	ttttGATGCCCGAGCATACAG		ID=Prupe.8G059200.v2.1;Name=Prupe.8G059200;ancestorIdentifier=ppa007184m.g.v1.0
DCAS8_9583909	Scaffold_8	9583909	Pp08	8533234	TCGGAAATATCCAAGGTTCG	GATGTTGCCAATACTTTGGAG	ccctTCAAAACATAGTGAAAGGC		ID=Prupe.8G060400.v2.1;Name=Prupe.8G060400
DCAS8_8548135	Scaffold_8	8548135	Pp08	9569011	GTGTTGACATGTGGTTAATGG	AAATCTCCACTCAAGTCCAG	ggggTCAAGTCCAGATTGCAGC		ID=Prupe.8G064800.v2.1;Name=Prupe.8G064800
DCAS8_7569513	Scaffold_8	7569513	Pp08	10547699	ATGTGTGACACTCCTTCCTC	GTCTCTAGTTATTGTCTGTGC	CTTTCAGTCTCGCCTTT		Intergenic
DCAS8_10483273	Scaffold_8	10483273	Pp08	11227773	ATTCAGTTCATGTGTCTGGG	GATCTCAATCTCAATCAACTG	cAAAGTCCTCTAAAAGAAAATAACAT		ID=Prupe.8G078000.v2.1;Name=Prupe.8G078000;ancestorIdentifier=ppa003909m.g.v1.0
DCAS8_11406389	Scaffold_8	11406389	Pp08	12150890	GAGAAATCTCAACCCATCTG	AGCCCAAAACCAAAAGAAGG	tatGAAGGAAAATTGGATTGAAAT	BIN8:21	ID=Prupe.8G088400.v2.1;Name=Prupe.8G088400;ancestorIdentifier=ppa001383m.g.v1.0
DCAS8_13080559	Scaffold_8	13080559	Pp08	13825065	TGACGGCCGAAGTTTGGAAC	ATGGCGACATCTTGTGAAGG	taGAAGTTTGGAACAGAAGAT		ID=Prupe.8G107200.v2.1;Name=Prupe.8G107200;ancestorIdentifier=ppa026298m.g.v1.0
DCAS8_13570916	Scaffold_8	13570916	Pp08	14315422	TATGCGCTCTTCTCTTTCCC	AGAGATGGGTCTCGGGAATC	CTTTCCCTCCTCCGCTC		ID=Prupe.8G116000.v2.1;Name=Prupe.8G116000;ancestorIdentifier=ppa001679m.g.v1.0
DCAS8_15125673	Scaffold_8	15125673	Pp08	15870174	TTCTTGCAAGAGTTGCTGCC	ATTTTGACTGGTCGGTCAGC	ccGGGAGCCCAAGTTAGTG		ID=Prupe.8G140300.v2.1;Name=Prupe.8G140300;ancestorIdentifier=ppa009751m.g.v1.0
DCAS8_15437736	Scaffold_8	15437736	Pp08	16182236	CCACCAGAGAATCAATCTGC	ATGTTTGAAGTTTGTCCTCG	TGCAGATTAGTGGTCTAGATTAGAAT		Intergenic
DCAS8_15942414	Scaffold_8	15942414	Pp08	16686875	GAGAGAGGCATGAAATTTCC	TGAGCAGCCATTGAAATAGG	tgtgTTCAAAACGTGTTCTTACCTT	BIN8:41	ID=Prupe.8G155600.v2.1;Name=Prupe.8G155600;ancestorIdentifier=ppa006312m.g.v1.0
DCAS8_16857474	Scaffold_8	16857474	Pp08	17601933	TGCATTTGAAATCCAAGACG	GTGTGAACTGTGCTTTCACC	aaTGTGCTTTCACCTTGCACT	BIN8:41	ID=Prupe.8G172500.v2.1;Name=Prupe.8G172500;ancestorIdentifier=ppa003680m.g.v1.0
DCAS8_17546824	Scaffold_8	17546824	Pp08	18291282	GGCTCCTTGTCAAACATGAG	GCAGATATGATAATCCTGAG	tggCATGAGTCCAAAAACAATAATT		ID=Prupe.8G184100.v2.1;Name=Prupe.8G184100;ancestorIdentifier=ppa008188m.g.v1.0
DCAS8_18309578	Scaffold_8	18309578	Pp08	19054035	CCTCACTCAAAGATTCTCAC	AAGAAAAAATCTCATCCCC	cAAATCTCATCCCCTCATTA	BIN8:60	ID=Prupe.8G202000.v2.1;Name=Prupe.8G202000;ancestorIdentifier=ppa021659m.g.v1.0
DCAS8_19349634	Scaffold_8	19349634	Pp08	20094089	GTTCTTCCTTTGGAAGTTGG	GAATAGGCACAATTGTGGAC	ggTGGAAGTTGGATGCTTGTAATC		ID=Prupe.8G221600.v2.1;Name=Prupe.8G221600;ancestorIdentifier=ppa002285m.g.v1.0
DCAS8_20597072	Scaffold_8	20597072	Pp08	21341296	TTTGATCACTAACATCTGGC	CCAGGAGTATGATCTCATGC	aTTCTGTGCTTTTGCTGC		ID=Prupe.8G245800.v2.1;Name=Prupe.8G245800;ancestorIdentifier=ppa006488m.g.v1.0
DCAS8_21081870	Scaffold_8	21081870	Pp08	21826098	ATCTAGTGACTCGCAACACG	TTTTAATGCATGGGCAGTGA	gtATGGGCAGTGAAAAATG		ID=Prupe.8G255600.v2.1;Name=Prupe.8G255600;ancestorIdentifier=ppa000815m.g.v1.0
DCAS8_21643183	Scaffold_8	21643183	Pp08	22387411	TTAAACGCCCCAAGACTTCC	TGAATGCAGCTCCTCTAAAG	ccGCAGCTCCTCTAAAGTAAAGGG		Intergenic

## Sheet: Table S3 Illumina libraries
Table S3: Illumina short reads libraries. All libraries were sequenced as 2x250s using Illumina sequencing. Reads were filtered on quality, screening for reads that were predominantly simple sequence, and residual phix contamination.
Library	Type	Insert Size	Raw Reads	Post Filtering Reads	Prepped Bases	Assembly Coverage
IASG	Mate Pair	3kb	15,586,538	7,581,659	1,372,546,981	5.49x
IASH	Mate Pair	3kb	16,563,222	8,011,625	1,427,128,771	5.71x
A3L38	Mate Pair	6kb	28,614,920	13,877,849	2,411,529,328	9.65x
A3L3L	Fragment	600bp	20,281,800	15,985,109	3,932,153,492	15.73x
A3LF9	Fragment	600bp	34,723,004	28,424,971	6,882,605,036	27.53x
Totals			115,769,484	73,881,213	16,025,963,608	64.10x

## Sheet: Table S4 TxE map
Table S4. TxE linkage map. For each locus the genetic position in linkage groups and physical position in Peach v2.0 are reported. Only sequence integrated markers are reported.
Locus name	Genetic position cM (BIN)	Pseudomolecule	Peach v2.0 physical position (bp)	Peach v2.0 anchored WGS scaffolds
LG1
RPPG1-012	BIN1:14	Pp01	71803	Super_17
CHS	BIN1:14	Pp01	321507
RosCOS 1625	BIN1:14	Pp01	339178
RosCOS 2594	BIN1:14	Pp01	447276
RosCOS 1201	BIN1:14	Pp01	450305
CPPCT016	1.3	Pp01	579333
EPPCU3062	BIN1:14	Pp01	1150937
EPDCU3122	2.5	Pp01	1207444
RosCOS 1496	BIN1:14	Pp01	1428751
AG53	2.5	Pp01	1449640
UDA-053	BIN1:14	Pp01	1689642
RosCOS 3055	BIN1:14	Pp01	1759341
FG83	4.3	Pp01	2437379
AC24	4.3	Pp01	2462411
AG109	5.1	Pp01	2591046	Super_463
CGPPC7442	BIN1:14	Pp01	2803961
FG81A	4.3	Pp01	2828092
RosCOS 1286	BIN1:14	Pp01	3222735
RosCOS 1527	BIN1:14	Pp01	3296847
CPDCT042	7.1	Pp01	3432982
RosCOS 1355	BIN1:14	Pp01	4284857
EPPCU1363	BIN1:14	Pp01	4289499
RosCOS 1407	BIN1:14	Pp01	4474149	Super_23
RosCOS 1324	BIN1:14	Pp01	4553084
EPPCU2979	7.1	Pp01	4596119
UDAp-463	BIN1:14	Pp01	4944473
CGPAA5213	BIN1:14	Pp01	4958566
RosCOS 515	BIN1:14	Pp01	5036277
UDAp-466	BIN1:14	Pp01	5345049
RPPG1-003	8.2	Pp01	5373168
RPPG1-004	BIN1:14	Pp01	5414024
RPPG4-008	8.2	Pp01	5563915	Super_456
RosCOS 1463	BIN1:14	Pp01	5568590
MDP0000849292	BIN1:14	Pp01	5578256
RPPG4-009	BIN1:14	Pp01	5614669
MDP0000416706	BIN1:14	Pp01	5630425
CPSCT008	9	Pp01	5690117
AG102	9	Pp01	5701043
RPPG4-011	9	Pp01	5865389
RPPG1-007	BIN1:14	Pp01	5985835	Super_13
RosCOS 3665	BIN1:14	Pp01	6198729
RosCOS 2615	BIN1:14	Pp01	6949754
RosCOS 2051	BIN1:14	Pp01	6953473
RosCOS 1244	BIN1:14	Pp01	8490069
CGPPC9642	BIN1:14	Pp01	8491641
CGPPZ9960	BIN1:14	Pp01	8555915
CGPAA2374	BIN1:14	Pp01	8591811
MA067a	12.6	Pp01	8611831
RosCOS 478	BIN1:14	Pp01	8861275
CGPPC9095	BIN1:14	Pp01	8936378
M16a	12.9	Pp01	8942328
RosCOS 1265	BIN1:14	Pp01	9014456
RosCOS 1436	BIN1:14	Pp01	9103116
AG51	12.6	Pp01	9271598
CGPPL8301	BIN1:14	Pp01	9609351
PC78	13.6	Pp01	9615979
CGPPL4882	BIN1:15	Pp01	9834293	Super_25
EPPCU2842	BIN1:14	Pp01	9960188
EPPCU0027	BIN1:14	Pp01	9960207
pchcms4	13.6	Pp01	9962446
Prup1.06C	BIN1:14	Pp01	9999424
Prudu1.06B	BIN1:14	Pp01	10010189
Prup1.06B	BIN1:14	Pp01	10010189
RosCOS 1160	BIN1:14	Pp01	10018274
Prup1.06A	BIN1:14	Pp01	10022443
Prudu1.06A	BIN1:14	Pp01	10022646
RosCOS 1271	BIN1:14	Pp01	10111830
EPPB4232	BIN1:15	Pp01	10131925
RPPG1-002	14.5	Pp01	10367198
RosCOS 1629	BIN1:26	Pp01	10622152	Super_459
AG116A	16.2	Pp01	10624565
CGPPL6023	BIN1:26	Pp01	10652600
RosCOS 3749	BIN1:26	Pp01	11149282
CGPPC8143	BIN1:26	Pp01	11244681
UDA-039	BIN1:26	Pp01	11299969
CGPPC9898	BIN1:26	Pp01	11329323
EPPCU5331	BIN1:26	Pp01	11620200
EPDCU5100	14.5	Pp01	11620202
CPDCT038	25.8	Pp01	12118809
CPPCT027	23.1	Pp01	12857546
RPPG15-001	25.8	Pp01	13669926	Super_33
RPPG1-010	BIN1:26	Pp01	14431000	Super_0
RosCOS 1452	BIN1:26	Pp01	15255629
EPPCU5516	25.8	Pp01	15832591
AC32	25.8	Pp01	16028544
AC47	25.8	Pp01	16028544
RosCOS 3524	BIN1:26	Pp01	17031733
RosCOS 1438	BIN1:26	Pp01	17452076
CGPPB3190	BIN1:28	Pp01	17695458
CGPPL5858	BIN1:28	Pp01	18768514
EPPCU2407	BIN1:28	Pp01	18896893
DCAS1_18511715	BIN1:28	Pp01	19485783
MA056a	BIN1:28	Pp01	20062516
RosCOS 3702	BIN1:34	Pp01	21091720
RosCOS 3766	BIN1:34	Pp01	21150902
RosCOS 1510	BIN1:34	Pp01	22356804
RosCOS 1435	BIN1:34	Pp01	22495669
EPPCU3132	BIN1:34	Pp01	22588149
CGPPL0794	BIN1:34	Pp01	22742041
RosCOS 2372	BIN1:34	Pp01	22746454
RosCOS 533	BIN1:34	Pp01	22747833
CPSCT036	28.6	Pp01	22836265
RosCOS 1528	BIN1:34	Pp01	22989969
CPSCT027	29.2	Pp01	23010051
RosCOS 496	BIN:28-34 cM	Pp01	23397413
EPPCU1090	BIN:28-34 cM	Pp01	23628156
CPPCT049	31.2	Pp01	23787483
CC6A	31.2	Pp01	23908488
CGPPB5514	BIN1:34	Pp01	24818485
M09a	32.2	Pp01	25746256
RosCOS 1459	BIN1:34	Pp01	25749027
FG16	33.4	Pp01	26163532
KNOPE2	35.7	Pp01	26182687
PC35	39	Pp01	26422263
CGPPL1674	BIN1:34	Pp01	26588452
AG22A	33.2	Pp01	26752981
CGPPC9496	BIN1:34	Pp01	27076148
RosCOS 3764	BIN1:34	Pp01	27121301
RosCOS 1101	BIN1:50	Pp01	27134942
UDAp-414	BIN1:50	Pp01	27494150
M04c	BIN1:50	Pp01	27547801
FG9A	36.9	Pp01	27795842
RosCOS 1249	BIN1:50	Pp01	27921632
CPSCT024	36.6	Pp01	28058205
CPDCT024	37.2	Pp01	28165211
CGPAA8815	BIN1:50	Pp01	28184729
CGPPB3378	BIN1:50	Pp01	28264330
pchgms3	37.5	Pp01	28666464
RosCOS 1299	BIN1:50	Pp01	29414857
CGPPC2926	BIN1:50	Pp01	29874757
EPPCU2673	BIN1:50	Pp01	29978770
RosCOS 540	BIN1:50	Pp01	30030254
FG5	40.5	Pp01	30154927
CGPAA8809	BIN1:50	Pp01	30331172
EPPCU1945	BIN1:50	Pp01	30332504
EPPCU1966	BIN1:50	Pp01	30332533
RosCOS 3758	BIN1:50	Pp01	30410233
RosCOS 1217	BIN1:50	Pp01	30767090
RosCOS 1473	BIN1:50	Pp01	30798429
EPPCU7576	BIN1:50	Pp01	30832214
EPPISF015	41.3	Pp01	30832596
RosCOS 3495	BIN1:50	Pp01	30929039
RosCOS 1168	BIN1:50	Pp01	31027766
RosCOS 3695	BIN1:50	Pp01	31081225
CPPCT034	40.5	Pp01	31344807
CGPAA8690	BIN1:50	Pp01	31449953
UDA-025	BIN1:50	Pp01	31551581
RosCOS 3613	BIN1:50	Pp01	31698766
AG113	41.3	Pp01	31704949
MA062a	BIN1:50	Pp01	31744304
RosCOS 2354	BIN1:50	Pp01	31869169
CPDCT017	40.5	Pp01	32093375
PC15	40.5	Pp01	32095316
RosCOS 1166	BIN1:50	Pp01	32322406
RosCOS 3769	BIN1:50	Pp01	32387777
RosCOS 1471	BIN1:50	Pp01	32388708
RosCOS 1138	BIN1:50	Pp01	32707366
RosCOS 1218	BIN1:50	Pp01	32714999
RosCOS 3323	BIN1:50	Pp01	32715794
AG47	43.7	Pp01	32750472
EPPCU1589	BIN1:50	Pp01	32779166
UDA-013	BIN1:50	Pp01	32920417
RosCOS 1399	BIN1:50	Pp01	33004485
CGPPB6322	BIN1:50	Pp01	33008221
CGPPB6347	BIN1:50	Pp01	33565904
RosCOS 3754	BIN1:50	Pp01	33595098
MA030a	BIN1:50	Pp01	33751883
EPDCU3489	46.7	Pp01	34001230
EPPCU3088	BIN1:50	Pp01	34001274
BPPCT027	47.3	Pp01	34015279
pchgms56	BIN1:50	Pp01	34056922
CGPAA2229	BIN1:50	Pp01	34098419
AG105	48	Pp01	34101894
CGPAA9480	BIN1:50	Pp01	34112478
BPPCT020	52.6	Pp01	34255260
AG44	48.6	Pp01	34309281
RosCOS 1513	BIN1:50	Pp01	34698023
CGPPL5728	BIN1:50	Pp01	34728325
CGPPL8395	BIN1:50	Pp01	34830084
RosCOS 1612	BIN1:50	Pp01	35141409
RosCOS 1549	BIN1:50	Pp01	35166013
RosCOS 1520	BIN1:50	Pp01	35171531
RosCOS 1284	BIN1:50	Pp01	35307968
CPPCT045	49.8	Pp01	35490575
RosCOS 1198	BIN1:52	Pp01	35784035
RosCOS 1278	BIN1:52	Pp01	36054858
RosCOS 1475	BIN1:52	Pp01	36136018
KNOPE1	51.6	Pp01	36177276
RosCOS 1136	BIN1:52	Pp01	36292676
RosCOS 1380	BIN1:52	Pp01	36530873
BPPCT016	55.2	Pp01	37047998
UDAp-485	BIN1:55	Pp01	37083133
CGPPZ0744	BIN1:73	Pp01	37295599
DCAS1_36528021	BIN1:73	Pp01	37501233
RosCOS 1487	BIN1:73	Pp01	37549949
RosCOS 1145	BIN1:73	Pp01	37646552
RosCOS 3756	BIN1:73	Pp01	37709591
RosCOS 3684	BIN1:73	Pp01	37999611
CGPPL5009	BIN1:73	Pp01	38036710
RosCOS 1169	BIN1:73	Pp01	38051920
DCAS1_37248927	BIN1:73	Pp01	38222294
FG36A	65.1	Pp01	38324806
MA073a	BIN1:73	Pp01	38503945
MD203a	BIN1:73	Pp01	38517972
pchgms28	BIN1:73	Pp01	38622619
RosCOS 531	BIN1:73	Pp01	38679582
RosCOS 2912	BIN1:73	Pp01	38771843
CPPCT019A	65.1	Pp01	39005737
RosCOS 487	BIN1:73	Pp01	39206092
M03b	BIN1:73	Pp01	39298454
CPPCT042	62.5	Pp01	40281202
EPPB4214	BIN1:73	Pp01	40344942
EPDCU2862	66.5	Pp01	40345075
RosCOS 537	BIN1:73	Pp01	40393746
KNOPE3	65.4	Pp01	40478402
RosCOS 1312	BIN1:73	Pp01	40496932
RosCOS 2373	BIN1:73	Pp01	40822321
EPPB4213	BIN1:73	Pp01	40884541
EPPCU8937	BIN1:73	Pp01	41013259
CGPPC9921	BIN1:73	Pp01	41042830
AC18	65.7	Pp01	41061335
CGPPL3019	BIN1:73	Pp01	41089975
RosCOS 3707	BIN1:73	Pp01	41123471
CPPCT029	65.1	Pp01	41168747
AC23	65.7	Pp01	41491462
RosCOS 1125	BIN1:73	Pp01	41572730
EPPISF023	66.3	Pp01	41702330
RosCOS 2041	BIN1:73	Pp01	41835469
RosCOS 1257	BIN1:73	Pp01	41903400
Pr1-12	68	Pp01	42168535
CGPAA0173	BIN1:73	Pp01	42273756
FG8A	73.1	Pp01	42550675
DCAS1_41822497	BIN1:78	Pp01	42795711
RosCOS 2036	BIN1:78	Pp01	43219017	Super_10
CGPPB5971	76.8	Pp01	43220936
pchgms40	BIN1:78	Pp01	43455463
pchgms41	BIN1:78	Pp01	43455530
pchgms12	BIN1:78	Pp01	43473856
pchgms29	BIN1:78	Pp01	43499366
UDP98-022	BIN1:78	Pp01	43622191
BPPCT028	77.4	Pp01	44130185
RosCOS 1627	BIN1:78	Pp01	44133514
M15a	BIN1:78	Pp01	44179705
CGPPB5569	BIN1:78	Pp01	44214624
RosCOS 1409	BIN1:78	Pp01	44346024
RosCOS 1448	BIN1:78	Pp01	44589448
RosCOS 1159	BIN1:78	Pp01	44737715
RosCOS 1232	BIN1:78	Pp01	45807048
RosCOS 1139	BIN1:78	Pp01	45982490
RosCOS 1096	BIN1:78	Pp01	46349855
RosCOS 1405	BIN1:78	Pp01	46461576
RosCOS 1378	BIN1:78	Pp01	46621755
RosCOS 1393	BIN1:78	Pp01	47209510
RosCOS 3738	BIN1:78	Pp01	47459548
CGPAA1115	78.8	Pp01	47769576
RosCOS 1347	BIN1:78	Pp01	47811433
LG2
RPPG2-003	5.9	Pp02	151929	Super_20
EPPCU9366	BIN2:08	Pp02	298604
CPPCT044	7.2	Pp02	339898
DCAS2_10181662	BIN2:08	Pp02	438933
RosCOS 1491	BIN2:08	Pp02	680813
RosCOS 3213	BIN2:08	Pp02	1036634
MA074a	BIN2:08	Pp02	1285388
RosCOS 541	BIN2:08	Pp02	1338928
RPPG2-004	7.2	Pp02	1573506
CGPPL9779	BIN2:08	Pp02	2070860	Super_5
DCAS2_2201732	BIN2:08	Pp02	3947758
RosCOS 1182	BIN2:08	Pp02	4553040
MA064a	7.9	Pp02	4728527
AC33A	7.9	Pp02	5464306
EPPCU6536	BIN2:08	Pp02	5464684
DCAS2_3812067	BIN2:08	Pp02	5557591
UDA-029	BIN2:08	Pp02	5894530
RosCOS 3240	BIN2:08	Pp02	6018445
AC31	7.9	Pp02	6030056
DCAS2_5491569	BIN2:13	Pp02	7236611
MA024a	9.4	Pp02	9024202
RosCOS 1336	BIN2:13	Pp02	10022631
RPPG4-025	9.4	Pp02	10690671	Super_448
RosCOS 1281	BIN2:13	Pp02	11500553
MDP0000135672	BIN2:13	Pp02	11510415
RPPG4-040	10.3	Pp02	12201814
RPPG16-002	10.3	Pp02	12462551	Super_34
RPPG12-001	10.3	Pp02	13343749	Super_30
DCAS12_644162	BIN2:13	Pp02	13368555	Super_12
UDP98-025	10.3	Pp02	13651318
CGPPB5800	BIN2:13	Pp02	14401489
AC13	11.4	Pp02	14994081
RosCOS 3437	BIN2:13	Pp02	15185947
MA069a	BIN2:13	Pp02	16470889
RPPG2-006	12.4	Pp02	16880958
RosCOS 2614	BIN2:13	Pp02	17187770
DCAS2_14910313	BIN2:20	Pp02	17688481
AG21A	19.2	Pp02	17906942
RPPG7-011	19.2	Pp02	18239670	Super_450
RPPG7-012	BIN2:20	Pp02	18341806
DCAS7_11765245	BIN2:20	Pp02	18484296
BPPCT004	20.2	Pp02	18641408
RPPG7-006	BIN2:20	Pp02	18735846
RosCOS 1634	BIN2:20	Pp02	19108809	Super_4
CGPPL0632	BIN2:20	Pp02	19153472
UDAp-456	20.9	Pp02	19271305
EPDCU4017	20.9	Pp02	19551152
BPPCT001	20.9	Pp02	19710665
BPPCT002	20.9	Pp02	20113199
RosCOS 3748	BIN2:25	Pp02	20191804
MA005c	BIN2:25	Pp02	20424260
RosCOS 1291	BIN2:25	Pp02	20581460
CPSCT044	23.6	Pp02	20793742
RosCOS 2072	BIN2:25	Pp02	20832468
RosCOS 1215	BIN2:25	Pp02	21309273
BPPCT013	25	Pp02	21507881
RosCOS 2961	BIN2:25	Pp02	21894170
M01a	BIN2:25	Pp02	21988804
RosCOS 1116	BIN2:26	Pp02	22122177
RosCOS 3786	BIN2:26	Pp02	22236455
UDP96-013	27.8	Pp02	22472294
CGPPB3861	BIN2:26	Pp02	22630175
PC9A	26.4	Pp02	22998823
RosCOS 1388	BIN2:28	Pp02	23123614
AC27A	27.8	Pp02	23465249
CPDCT004	27.8	Pp02	23488473
UDP98-411	27.8	Pp02	23748426
RosCOS 3435	BIN2:34	Pp02	24191216
RosCOS 3258	BIN2:34	Pp02	24194500
CGPPB3303	BIN2:34	Pp02	24518195
CGPPB2693	BIN2:34	Pp02	24520488
MA007a	BIN2:34	Pp02	24556826
RosCOS 1161	BIN2:34	Pp02	24764718
pchgms1	35.1	Pp02	24830251
CGPPC9097	BIN2:34	Pp02	25308807
CGPPL0092	BIN2:34	Pp02	25571838
RosCOS 1157	BIN2:34	Pp02	25647740
RosCOS 1328	BIN2:38	Pp02	25737533
CGPPB3258	BIN2:38	Pp02	25772293
UDA-005	BIN2:38	Pp02	25804339
CPPCT043	38	Pp02	25823305
BPPCT030	38	Pp02	25823320
CGPPC8197	BIN2:38	Pp02	26031023
RosCOS 2622	BIN2:38	Pp02	26169564
BPPCT024	36.3	Pp02	26249043
RosCOS 1152	BIN2:38	Pp02	26639292
EPPB4231	BIN2:38	Pp02	26933970
EPPCU6737	BIN2:38	Pp02	26933977
RosCOS 1121	BIN2:38	Pp02	26974407
RosCOS 1406	BIN2:38	Pp02	26978287
UDA-037	BIN2:38	Pp02	27095922
RosCOS 2608	BIN2:46	Pp02	27140463
RosCOS 1476	BIN2:46	Pp02	27145775
EPPCU1098	BIN2:46	Pp02	27159479
CPSCT021	39.4	Pp02	27308767
EPPCU1902	BIN2:46	Pp02	27522599
Ole1	39.4	Pp02	27556899
AC21B	39.4	Pp02	27556899
CGPAA8496	BIN2:46	Pp02	27568957
MA009b	BIN2:46	Pp02	27609807
RosCOS 513	BIN2:46	Pp02	27653132
RosCOS 3698	BIN2:46	Pp02	27655701
EPPCU9773	BIN2:46	Pp02	27656526
RosCOS 3138	BIN2:46	Pp02	27812379	Super_462
CGPAA1525	BIN2:46	Pp02	27936964
CGPAA2099	BIN2:46	Pp02	27940500
CGPPB5536	BIN2:46	Pp02	27943868
CGPPL2120	BIN2:46	Pp02	27943877
RosCOS 3797	BIN2:46	Pp02	27977104
UDP98-406	BIN2:46	Pp02	28001334
EPPCU2288	BIN2:46	Pp02	28359662
EPPCU6309	BIN2:46	Pp02	28359783
CGPAA2187	BIN2:46	Pp02	28363976
EPPCU2005	BIN2:46	Pp02	28371283
UDP98-410	BIN2:46	Pp02	28433182
RosCOS 1149	BIN2:46	Pp02	28543646
RosCOS 1127	BIN2:46	Pp02	28677408
CPSCT031	43.2	Pp02	28751125
FG201A	44.6	Pp02	28829173
EPPCU7450	BIN2:46	Pp02	28910309
RosCOS 3757	BIN2:46	Pp02	28925423
CPSCT023	45.4	Pp02	28941823
EPPCU2046	BIN2:46	Pp02	29064244
RosCOS 2573	BIN2:46	Pp02	29106770
RosCOS 1394	BIN2:46	Pp02	29155951
UDAp-473	BIN2:46	Pp02	29191707
RosCOS 3774	BIN2:46	Pp02	29375736
RosCOS 3800	BIN2:46	Pp02	29377330
RosCOS 1389	BIN2:46	Pp02	29441907
EPPCU9845	46.5	Pp02	29473445
RosCOS 1185	BIN2:50	Pp02	29713991
Omt1	47.6	Pp02	29825504
RosCOS 2370	BIN2:50	Pp02	29943224
UDA-023	48.6	Pp02	29946312
CPSCT034	48.6	Pp02	29946420
RosCOS 1235	BIN2:50	Pp02	29960434
RosCOS 1440	BIN2:50	Pp02	29976340
RosCOS 2382	BIN2:50	Pp02	30074445
UDAp-462	BIN2:50	Pp02	30179491
RosCOS 508	BIN2:50	Pp02	30185533
RosCOS 1035	BIN2:50	Pp02	30198034
RosCOS 1150	BIN2:50	Pp02	30200326
RosCOS 1633	BIN2:50	Pp02	30325721
LG3
RPPG10-003	2.3	Pp03	24089	Super_24
RosCOS 3761	BIN3:4	Pp03	305688
DCAS10_435830	BIN3:4	Pp03	435677
EPPCU5990	3.3	Pp03	527718
DCAS10_742540	BIN3:6	Pp03	742389
MA034a	BIN3:6	Pp03	887027	Super_458
CGPAA3101	BIN3:6	Pp03	941388
RosCOS 3794	BIN3:6	Pp03	942096
CGPPC7895	BIN3:6	Pp03	958289
CGPAA9502	BIN3:6	Pp03	1070645
RosCOS 3679	BIN3:6	Pp03	1371438
pchgms59	BIN3:6	Pp03	1655572
RosCOS 1311	BIN3:12	Pp03	2289667
RosCOS 2584	BIN3:12	Pp03	2334891
CGPPL6517	BIN3:12	Pp03	2406936
RosCOS 1106	BIN3:12	Pp03	2874773
DCAS3_2156862	BIN3:12	Pp03	3018810
MA066a	BIN3:12	Pp03	3296138
UDP97-403	11.9	Pp03	3419017
UDAp-429	BIN3:12	Pp03	3502128
CGPPL7022	BIN3:12	Pp03	3540184
BPPCT007	11.2	Pp03	3602939
RosCOS 1383	BIN3:12	Pp03	3733336
AG7	13.5	Pp03	4199745
RosCOS 2386	BIN3:14	Pp03	4652964
CPDCT047	13.5	Pp03	4782009
CPPCT018	18	Pp03	4834791
DCAS3_3987455	BIN3:14	Pp03	4848339
RosCOS 3819	BIN3:14	Pp03	5432155
CGPPL4923	BIN3:14	Pp03	5491772
UDAp-446	BIN3:14	Pp03	5701591
UDAp-468	BIN3:12	Pp03	5710695
AG32A	18	Pp03	6027034
RosCOS 1295	BIN3:14	Pp03	6219062
CGPPL0189	BIN3:14	Pp03	6258499
RosCOS 1480	BIN3:22	Pp03	6473149
BPPCT039	18	Pp03	6662508
RosCOS 1412	BIN3:22	Pp03	6735080
EPPCU2256	BIN3:22	Pp03	6998671
CGPPB5806	BIN3:22	Pp03	7439036
UDA-033	BIN3:22	Pp03	7492208
RPPG3-015	BIN3:37	Pp03	8670241
RPPG3-018	BIN3:22	Pp03	8942693	Super_21
RPPG3-020	BIN3:22	Pp03	8947675
MDP0000131537	BIN3:37	Pp03	9598159
EPPISF019	23.5	Pp03	9623946
MA068a	25.6	Pp03	9937772
AG57A	25.6	Pp03	10119208
DCAS3_9330156	BIN3:37	Pp03	10189798
RPPG4-007	25.6	Pp03	10742069	Super_457
CGPPL5189	BIN3:37	Pp03	10879338
RosCOS 1134	BIN3:37	Pp03	10879599
DCAS4_16055688	BIN3:37	Pp03	10900061
RPPG4-005	BIN3:37	Pp03	11010345
RosCOS 2366	BIN3:37	Pp03	11220443
RPPG4-021	BIN3:37	Pp03	11351183
RPPG4-020	BIN3:37	Pp03	11509059
RPPG4-019	BIN3:37	Pp03	11713610
RPPG4-018	26.5	Pp03	11881698
RPPG13-001	26.5	Pp03	12527444	Super_31
RPPG13-002	BIN3:37	Pp03	12564714
RPPG14-001	26.5	Pp03	12725095	Super_32
RPPG14-002	BIN3:37	Pp03	12730560
RPPG14-003	BIN3:37	Pp03	12943412
MA031a	26.5	Pp03	13173809
RPPG9-004	BIN3:37	Pp03	13401190	Super_18
RPPG9-002	27.2	Pp03	13663405
RosCOS 3785	BIN3:37	Pp03	14099829
EPPB4221	28.3	Pp03	14374309
RosCOS 1343	BIN3:37	Pp03	14619910
RosCOS 3801	BIN3:37	Pp03	14634250
Prudu2.01B	BIN3:37	Pp03	15635004	Super_451
CPDCT008	28.4	Pp03	15761145
RosCOS 1313	BIN3:37	Pp03	16196666
RosCOS 3803	BIN3:37	Pp03	16522000
RosCOS 1181	BIN3:37	Pp03	16569711
UDAp-496	28.4	Pp03	16591013
RPPG3-011	28.4	Pp03	16755123
RPPG3-012	BIN3:37	Pp03	16763976
CC2	29	Pp03	17573705	Super_27
MA039a	29.5	Pp03	17772071	Super_3
RosCOS 1205	BIN3:37	Pp03	18287549
RosCOS 1517	BIN3:37	Pp03	18426762
RosCOS 1404	BIN3:37	Pp03	18451865
RosCOS 1098	BIN3:37	Pp03	18571112
RosCOS 1097	BIN3:37	Pp03	18849544
AG110	31.9	Pp03	18860932
CC12A	31.9	Pp03	19182053
RosCOS 3767	BIN3:37	Pp03	19220840
CGPPC6762	BIN3:37	Pp03	19481872
CGPPC5246	BIN3:37	Pp03	19963046
CGPPC1336	BIN3:37	Pp03	20468697
UDAp-493	BIN3:37	Pp03	20513264
AG1A	33	Pp03	20687804
RosCOS 2899	BIN3:37	Pp03	20925545
RosCOS 2624	BIN3:37	Pp03	20944439
CC8	34.4	Pp03	20963895
Pr1-13	34.7	Pp03	21062812
RosCOS 1119	BIN3:37	Pp03	21064136
RosCOS 3753	BIN3:37	Pp03	21456588
RosCOS 2376	BIN3:37	Pp03	21475754
CPPCT002	31.9	Pp03	21547735
MD206a	BIN3:37	Pp03	21547735
CGPAA6793	BIN3:37	Pp03	21548654
STM1like	36.4	Pp03	21664110
CGPPL9339	BIN3:37	Pp03	21748632
RosCOS 1283	BIN3:37	Pp03	21793818
CGPPB3133	BIN3:37	Pp03	21857203
EPPCU0443	36.4	Pp03	21951693
RosCOS 1102	BIN3:37	Pp03	22033621
EPPISF012	36.4	Pp03	22042796
EPPCU9343	BIN3:37	Pp03	22042855
RosCOS 1253	BIN3:37	Pp03	22142061
CPDCT025	36.4	Pp03	22285177
UDP96-008	36.4	Pp03	22289266
MA015a	BIN3:37	Pp03	22389228
RosCOS 1381	BIN3:37	Pp03	22750994
RosCOS 2388	BIN3:37	Pp03	22833402
RosCOS 1828	BIN3:37	Pp03	23345651
PC13	36.4	Pp03	23349517
CGPPB2741	BIN3:37	Pp03	23349882
RosCOS 1641	BIN3:37	Pp03	23492117
RosCOS 2589	BIN3:49	Pp03	23800628
RosCOS 1486	BIN3:49	Pp03	23867765
AG106	37.1	Pp03	23926537
RosCOS 1285	BIN3:49	Pp03	23941441
FG38	39.2	Pp03	24202453
FG22A	41.3	Pp03	24481878
CGPPC4457	BIN3:49	Pp03	24516294
RosCOS 3146	BIN3:49	Pp03	24571155
RosCOS 3364	BIN3:49	Pp03	24601220
RosCOS 1467	BIN3:49	Pp03	24653581
CGPAA8226	BIN3:49	Pp03	24842786
DCAS3_19768729	BIN3:49	Pp03	25111636
EPPCU2432	BIN3:49	Pp03	25125699
EPPCU7190	41.6	Pp03	25125807
RosCOS 1323	BIN3:49	Pp03	25157433
CGPPB2294	BIN3:49	Pp03	25202628
RosCOS 1466	BIN3:49	Pp03	25542645
RosCOS 1559	BIN3:49	Pp03	25590131
CGPPL3012	BIN3:49	Pp03	25772104
RosCOS 1236	BIN3:49	Pp03	26101418
RosCOS 3790	BIN3:49	Pp03	26103765
RosCOS 3804	BIN3:49	Pp03	26139488
RosCOS 1207	BIN3:49	Pp03	26243766
RosCOS 3798	BIN3:49	Pp03	26638525
EPPCU0532	BIN3:49	Pp03	26704358
CPDCT027	46.4	Pp03	27016194
RosCOS 1219	BIN3:49	Pp03	27023017
RosCOS 3078	BIN3:49	Pp03	27058930
CGPPB3575	BIN3:49	Pp03	27060635
RosCOS 3770	BIN3:49	Pp03	27103735
pchgms48	BIN3:49	Pp03	27192643
AG37	46.4	Pp03	27198511
DCAS3_21967676	BIN3:49	Pp03	27310139
LG4
BPPCT010	2.1	Pp04	228020	Super_8
CPSCT039	1.8	Pp04	420299
CGPPB5473	BIN4:18	Pp04	467704
RosCOS 1163	BIN4:18	Pp04	469417
EPDCU5060	1.8	Pp04	484341
EPPCU3664	BIN4:18	Pp04	484376
RosCOS 532	BIN4:18	Pp04	491482
MD205a	2.8	Pp04	644377
STM2like	3.5	Pp04	712474
RosCOS 2060	BIN4:18	Pp04	1140731
AC43B	5.4	Pp04	1213702
pchgms57	BIN4:18	Pp04	1235041
CC47	5.4	Pp04	1365819
AC41A	5.4	Pp04	1399659
CGPPZ9772	BIN4:18	Pp04	1414573
CGPPZ7590	BIN4:18	Pp04	1419932
CGPPL0958	BIN4:18	Pp04	1441971
pchgms2	7	Pp04	2086577
CGPPL4071	BIN4:18	Pp04	2285500
RosCOS 505	BIN4:18	Pp04	2631582
RosCOS 3750	BIN4:18	Pp04	2831605
RosCOS 1422	BIN4:18	Pp04	2841002
UDAp-418	BIN4:18	Pp04	3334962
CGPPC3229	BIN4:18	Pp04	3440670
UDP98-024	11.3	Pp04	3499741
RosCOS 2568	BIN4:18	Pp04	3599487
RosCOS 1246	BIN4:18	Pp04	3682390
CPPCT028	11	Pp04	3691126
CC124	11.3	Pp04	3725880
RosCOS 3039	BIN4:18	Pp04	3835724
RosCOS 1384	BIN4:18	Pp04	4118185
RosCOS 1533	BIN4:18	Pp04	4329842
RosCOS 1600	BIN4:18	Pp04	5232977
RPPG4-004	BIN4:18	Pp04	5388665	Super_26
RPPG4-001	BIN4:18	Pp04	6052033
CGPPB3705	16.8	Pp04	6089555
CPDCT045	16.8	Pp04	6205924	Super_460
BPPCT040	18.4	Pp04	6460766
RosCOS 546	BIN4:18	Pp04	6463175
MA059a	BIN4:22	Pp04	6545747
RosCOS 3739	BIN4:27	Pp04	6907199
CGPPB5575	BIN4:27	Pp04	7286867
pchgms5	24.1	Pp04	7602832
AG6	24.1	Pp04	7629687
RosCOS 2910	BIN4:27	Pp04	7756231
DCAS4_8202436	BIN4:27	Pp04	8213524	Super_455
RosCOS 1188	BIN4:27	Pp04	8227982
CC3	26.9	Pp04	8242698
MA053a	27.7	Pp04	8288003
CC59A	28.3	Pp04	8465312
EPPISF022	27.7	Pp04	8518930
CGPPL7037	BIN4:29	Pp04	8582456
AG62	28.3	Pp04	8703845
UDP96-003	28.3	Pp04	8768343
M12a	BIN4:46	Pp04	9219598
DCAS4_9221311	BIN4:46	Pp04	9232297
RosCOS 1414	BIN4:46	Pp04	9568457
EPPCU1106	BIN4:46	Pp04	9597209
PTP_11	BIN4:46	Pp04	10157208
RosCOS 3576	BIN4:46	Pp04	10194836
UDAp-439	34.7	Pp04	10212937
RosCOS 601	BIN4:46	Pp04	10225318
RosCOS 1499	BIN4:46	Pp04	10236299
RosCOS 1363	BIN4:46	Pp04	10414689
RosCOS 1297	BIN4:46	Pp04	10463058
RosCOS 1192	BIN4:46	Pp04	10669258
RosCOS 2384	BIN4:46	Pp04	10674916
EPPCU4646	BIN4:46	Pp04	10827961
RosCOS 1509	BIN4:46	Pp04	10829449
EPPCU9268	BIN4:46	Pp04	10841095
RosCOS 2926	BIN4:46	Pp04	10895514
FG3	37.7	Pp04	10930156
CC138	39.8	Pp04	11017858
EPPCU6216	BIN4:46	Pp04	11038730
RosCOS 3546	BIN4:46	Pp04	11171162
RosCOS 2508	BIN4:46	Pp04	11174174
CGPPL9172	BIN4:46	Pp04	12136412
EPPCU2000	42.3	Pp04	12479831
DCAS4_12512099	BIN4:46	Pp04	12523245
RosCOS 549	BIN4:46	Pp04	12746289
EPPISF032	42.3	Pp04	12780668
RosCOS 1183	BIN4:46	Pp04	12874349
RosCOS 1546	BIN4:46	Pp04	12998400
PTP_SNP353	BIN4:46	Pp04	13038762
RosCOS 1636	BIN4:46	Pp04	13032908
RosCOS 1132	BIN4:46	Pp04	13100084
RosCOS 509	BIN4:46	Pp04	13330982
RosCOS 519	BIN4:46	Pp04	13617354
RosCOS 2592	BIN4:46	Pp04	14002413
UDA-021	BIN4:46	Pp04	14085202
CPPCT046	45.4	Pp04	14487293
BPPCT023	45.4	Pp04	14742315
RPPG4-016	BIN4:46	Pp04	14747548
RPPG4-017	BIN4:46	Pp04	14956333
DCAS4_14953107	BIN4:46	Pp04	14963650
CGPPL8751	BIN4:63	Pp04	15730090	Super_449
RosCOS 2064	BIN4:63	Pp04	15998010
CGPPL6682	BIN4:63	Pp04	16031942
PC1	49.9	Pp04	16714973
UDA-027	BIN4:63	Pp04	16728055
DCAS4_18881545	BIN4:63	Pp04	16969912
BPPCT035	50.9	Pp04	17230934
RosCOS 1290	BIN4:63	Pp04	17688702
EPPCU8503	BIN4:63	Pp04	18266565
RPPG4-034	BIN4:63	Pp04	18387387
RPPG4-035	BIN4:63	Pp04	18441080
RosCOS 1539	BIN4:63	Pp04	18521638
DCAS4_20507232	BIN4:63	Pp04	18595581
DCAS4_20581300	BIN4:63	Pp04	18669649
RPPG4-038	BIN4:63	Pp04	18761057
EPPCU1775	50.9	Pp04	19081378	Super_454
RosCOS 1344	BIN4:63	Pp04	21709961
RosCOS 1339	BIN4:63	Pp04	21902309
pchgms55	53.8	Pp04	23083712
AG12B	53.8	Pp04	23099943
AG16	53.8	Pp04	23099967
DCAS4_28555387	BIN4:63	Pp04	24952738
RPPG4-053	BIN4:63	Pp04	25015084
CGPPB3547	BIN4:63	Pp04	25166010	Super_29
CPSCT005	53.8	Pp04	25202540
LG5
EPPCU9168	BIN5:04	Pp05	298922	Super_6
UDA-042	BIN5:04	Pp05	339347
EPPB4219	BIN5:05	Pp05	618500
CGPPL3585	BIN5:04	Pp05	722078
CGPPL5340	BIN5:05	Pp05	809876
RosCOS 3130	BIN5:05	Pp05	822305
RosCOS 1451	BIN5:05	Pp05	920437
CPPCT040	1.5	Pp05	993602
RosCOS 2684	BIN5:05	Pp05	1670167
FG26	0	Pp05	1685039
RosCOS 1616	BIN5:05	Pp05	1708812
CGPPC1508	BIN5:05	Pp05	1986061
RosCOS 1255	BIN5:05	Pp05	2128968
RosCOS 1167	BIN5:08	Pp05	2235142
CGPPL9894	BIN5:08	Pp05	2315142
CGPAA9079	BIN5:08	Pp05	2515067
CPPCT004A	3.1	Pp05	2680797
EPPCU0961	BIN5:08	Pp05	2773499
EPPCU3049	3.1	Pp05	3136685
RosCOS 1377	BIN5:08	Pp05	3299451
RosCOS 2380	BIN5:08	Pp05	3464655
RosCOS 1551	BIN5:08	Pp05	3469784
RosCOS 1410	BIN5:08	Pp05	3719005
EPPCU4962B	BIN5:08	Pp05	3793012
EPPCU5637	5.2	Pp05	3936782
CPSCT011	5.2	Pp05	4163118
RosCOS 1560	BIN5:08	Pp05	4307559
BPPCT026	5.2	Pp05	4389437
EPPCU9566	BIN5:08	Pp05	4728960
CGPPL5834	BIN5:08	Pp05	4733739
UDA-048	BIN5:08	Pp05	4928270
CGPAA3304	BIN5:11	Pp05	5833539
RosCOS 3783	BIN5:11	Pp05	5854292
UDP97-401	11	Pp05	5941440
RosCOS 2411	BIN5:11	Pp05	6268226
AG63B	11	Pp05	6369023
RPPG5-003	BIN5:11	Pp05	6779325
RPPG5-005	BIN5:13	Pp05	6801632
RPPG5-001	12	Pp05	7708845	Super_19
RPPG5-002	12	Pp05	7823896
RosCOS 1482	BIN5:13	Pp05	7890932
RosCOS 2892	BIN5:13	Pp05	8065179
RosCOS 1464	BIN5:13	Pp05	8280618
EPPCU9830	15.2	Pp05	8723598
AC49	15.2	Pp05	8725923
AC9	14	Pp05	8753766
CGPPL3113	BIN5:21	Pp05	8918805
AG114	15.2	Pp05	8944947
EPPB4228	15.2	Pp05	9324188	Super_22
RosCOS 1500	BIN5:21	Pp05	9394463
RosCOS 2058	BIN5:21	Pp05	9709059
CGPPB2805	BIN5:21	Pp05	9816710
RosCOS 3059	BIN5:21	Pp05	9956784
RosCOS 1342	BIN5:21	Pp05	9959040
RosCOS 2448	BIN5:21	Pp05	10033405
CGPPL5898	BIN5:21	Pp05	10185509
CPPCT009	20.4	Pp05	10625460
PC14	20.6	Pp05	10739201
RosCOS 3710	BIN5:21	Pp05	10852805	Super_16
CGPPB5502	BIN5:21	Pp05	10925879
CGPPL6366	BIN5:21	Pp05	10930178
BPPCT017	20.1	Pp05	11172680
CGPPC7137	BIN5:21	Pp05	11232219
CPPCT038	20.4	Pp05	11233434
RosCOS 3736	BIN5:21	Pp05	11316801
CPSCT006	21.7	Pp05	11531982
UDA-045	BIN5:41	Pp05	11880762
CGPAA3279	BIN5:41	Pp05	11937256
RosCOS 2633	BIN5:41	Pp05	12173519
RosCOS 2825	BIN5:41	Pp05	12251837
EPPCU0863	BIN5:41	Pp05	12254217
BPPCT037	25.6	Pp05	12306819
UDA-046	BIN5:41	Pp05	12502889
RosCOS 510	BIN5:41	Pp05	12519780
pchgms4	26.7	Pp05	12660588
MD204	BIN5:41	Pp05	12660627
CPDCT028	26.7	Pp05	12693818
RosCOS 1279	BIN5:41	Pp05	12721678
CPPCT013	29.2	Pp05	12830703
CPDCT016	30.7	Pp05	13142213
RosCOS 1619	BIN5:41	Pp05	13234543
RosCOS 1385	BIN5:41	Pp05	13720481	Super_9
UDAp-452	BIN5:41	Pp05	13750381
DCAS5_13852617	BIN5:41	Pp05	13847390
EPDCU5183	35.2	Pp05	13854352
CGPPB6190	BIN5:41	Pp05	13919683
CGPAA2668	BIN5:41	Pp05	14188791
CGPPL8645	BIN5:41	Pp05	14223809
RosCOS 1445	BIN5:41	Pp05	14381686
CGPPL9538	BIN5:41	Pp05	14652459
BPPCT038	32.9	Pp05	14652909
RosCOS 3743	BIN5:41	Pp05	14666713
RosCOS 2714	BIN5:41	Pp05	14833910
DCAS5_14894563	BIN5:41	Pp05	14889273
DCAS5_14949332	BIN5:41	Pp05	14944041
RosCOS 1142	BIN5:41	Pp05	14964944
EPPCU8871	BIN5:41	Pp05	14975351
EPPCU5504	BIN5:41	Pp05	15080655
CPSCT030	35.6	Pp05	15121389
CGPPC2807	BIN5:41	Pp05	15121865
BPPCT032	34.7	Pp05	15135875
EPPCU0004	BIN5:41	Pp05	15164178
CGPPB3501	BIN5:43	Pp05	16309563
RosCOS 1237	BIN5:46	Pp05	16326764
CGPAA2318	BIN5:46	Pp05	16348828
CGPPB3491	BIN5:46	Pp05	16350788
RosCOS 3788	BIN5:46	Pp05	16423963
CPSCT022	40.7	Pp05	16620820
M20a	BIN5:46	Pp05	16621032
CGPPC2369	BIN5:46	Pp05	16621054
BPPCT014	44.4	Pp05	16621095
RosCOS 2378	BIN5:46	Pp05	16797917
RosCOS 1532	BIN5:46	Pp05	17096494
EPPB4230	BIN5:46	Pp05	17190493
EPPB4220	BIN5:46	Pp05	17383676
RosCOS 1282	BIN5:46	Pp05	17744150
RosCOS 3434	BIN5:46	Pp05	17753969
RosCOS 2591	BIN5:46	Pp05	17773853
MA075a	BIN:49 cM	Pp05	17903509
RosCOS 3370	BIN:49 cM	Pp05	18220257
AG33A	49.1	Pp05	18294182
EPPB4216	BIN:49 cM	Pp05	18323418
RosCOS 2612	BIN:49 cM	Pp05	18369686
LG6
DCAS6_734467	BIN6:02	Pp06	162089	Super_447
DCAS6_4460676	BIN6:02	Pp06	578064
EPPCU1198	BIN6:00	Pp06	106386
RPPG6-001	1.1	Pp06	214112
RosCOS 1444	BIN6:00	Pp06	382707
CGPAA0345	BIN6:00	Pp06	414608
CGPPL2382	BIN6:02	Pp06	1100183	Super_464
RosCOS 1247	BIN6:25	Pp06	2123998
RosCOS 1130	BIN6:25	Pp06	2215617
RosCOS 1240	BIN6:25	Pp06	2455920
RosCOS 2617	BIN6:25	Pp06	2517402
RosCOS 3686	BIN6:25	Pp06	2518895
RosCOS 1259	BIN6:25	Pp06	2814177
RosCOS 1113	BIN6:25	Pp06	2840455
CPSCT002	BIN6:25	Pp06	2919445
CGPPL7648	BIN6:25	Pp06	3021132
FG54A	7	Pp06	3026713
RosCOS 794	BIN6:25	Pp06	3252700
RosCOS 1462	BIN6:25	Pp06	3253996
RosCOS 2600	BIN6:25	Pp06	3336769
EPPCU4921	BIN6:25	Pp06	3801673
AG40	8.7	Pp06	3818107
DCAS6_168942	BIN6:25	Pp06	4061915	Super_446
FG215	8.7	Pp06	4178846
DCAS6_294149	BIN6:25	Pp06	4187122
UDP98-416	BIN6:25	Pp06	4375577
CPPCT008	8.7	Pp06	4382849
EPPCU3855	BIN6:25	Pp06	5081858	Super_465
CGPPB2761	BIN6:25	Pp06	5157416
EPPCU4373	BIN6:25	Pp06	5294463
EPPCU1794	BIN6:25	Pp06	5389841
RosCOS 1488	BIN6:25	Pp06	5490525
RosCOS 1088	BIN6:25	Pp06	5492905
RosCOS 3759	BIN6:25	Pp06	5520958
CGPPC1364	BIN6:25	Pp06	6290597
RosCOS 1623	BIN6:25	Pp06	6466818
RosCOS 1359	BIN6:25	Pp06	6623059
EPPB4218	BIN6:25	Pp06	6878916
FG1A	17.8	Pp06	6912333
CGPAA8614	BIN6:25	Pp06	7038928
RosCOS 2409	BIN6:25	Pp06	7038931
UDP96-001	17.5	Pp06	7055429
RosCOS 474	BIN6:25	Pp06	7060277
RosCOS 3601	BIN6:25	Pp06	7720356
CGPAA3257	BIN6:25	Pp06	7915946
UDAp-420	23.6	Pp06	8158685
RosCOS 470	BIN6:25	Pp06	8201918
RosCOS 2603	BIN6:25	Pp06	8287443
BPPCT008	30.1	Pp06	10294865
RosCOS 1210	BIN6:39	Pp06	10788870
RosCOS 1554	BIN6:39	Pp06	11141145
UDAp-497	BIN6:39	Pp06	11555687
BPPCT009B	33.3	Pp06	11877894
M19a	BIN6:39	Pp06	12459141
RosCOS 1835	BIN6:39	Pp06	12459260
RosCOS 2040	BIN6:39	Pp06	13393288
AC8	34.5	Pp06	14550703
RosCOS 2634	BIN6:39	Pp06	14676434
DCAS6_14713599	BIN6:39	Pp06	14727916
RPPG4-027	34.6	Pp06	14961198	Super_453
RPPG4-056	BIN6:39	Pp06	15173022
RPPG4-058	BIN6:39	Pp06	15425237
RPPG4-054	34.6	Pp06	15710012
RPPG18-001	34.6	Pp06	15982954	Super_36
RPPG17-001	35.4	Pp06	16612914	Super_35
RPPG6-003	BIN6:39	Pp06	16683893	Super_1
RPPG6-005	BIN6:39	Pp06	16849931
RosCOS 1229	BIN6:39	Pp06	17472276
RosCOS 2389	BIN6:39	Pp06	17651939
RosCOS 2637	BIN6:39	Pp06	17824240
CPSCT012	36.2	Pp06	17964865
CPPCT015	35.8	Pp06	18218858
UDAp-489	BIN6:39	Pp06	18685934
AG26	39.3	Pp06	19450573
EPDC3853	39.3	Pp06	19450573
CGPAA0670	BIN6:39	Pp06	19502489
DCAS6_17779081	BIN6:45	Pp06	19645170
EPPCU3766	40.8	Pp06	19947674
EPPISF010	40.8	Pp06	19947721
EPPCU2828	41.5	Pp06	20131412
CPPCT023	41.5	Pp06	20450678
RosCOS 1635	BIN6:45	Pp06	20454173
CPPCT048	44.7	Pp06	21625879
CGPPB2585	BIN6:45	Pp06	21935969
DCAS6_20693224	BIN6:56	Pp06	22557578
RosCOS 1197	BIN6:56	Pp06	22583425
EPPCU3090	BIN6:56	Pp06	22598848
FG14	56.4	Pp06	22864637
RosCOS 3319	BIN6:56	Pp06	22890034
BPPCT025	56.4	Pp06	22994304
AP2M	56.4	Pp06	23430579
CPPCT047	58.9	Pp06	23448129
DCAS6_21622383	BIN6:65	Pp06	23486741
RosCOS 2578	BIN6:65	Pp06	23495328
RosCOS 1620	BIN6:65	Pp06	23498628
CGPPC6491	BIN6:65	Pp06	23629195
CGPPC4145	BIN6:65	Pp06	23653470
EPPB4227	BIN6:65	Pp06	23935597
CGPPL7623	BIN6:65	Pp06	23937259
RosCOS 1367	BIN6:65	Pp06	24477640
RosCOS 1497	BIN6:65	Pp06	24479913
CGPAA3025	BIN6:65	Pp06	24526075
RosCOS 2528	BIN6:65	Pp06	24601684
CGPPL1612	BIN6:65	Pp06	24811749
PC73	62.7	Pp06	24812296
RosCOS 1124	BIN6:65	Pp06	24817292
CGPPB3043	BIN6:65	Pp06	24927872
CGPAA1580	BIN6:65	Pp06	25035545
EPPCU6169	BIN6:65	Pp06	25391918
RosCOS 3765	BIN6:65	Pp06	25576890
RosCOS 514	BIN6:65	Pp06	25654803
RosCOS 2586	BIN6:65	Pp06	25675057
RosCOS 3787	BIN6:65	Pp06	25676857
RosCOS 2383	BIN6:74	Pp06	25752040
RosCOS 492	BIN6:74	Pp06	25916607
RosCOS 3477	BIN6:74	Pp06	26052377
RosCOS 1503	BIN6:74	Pp06	26188854
CGPPL7003	BIN6:74	Pp06	26243465
UDP98-412	72	Pp06	26617798
MA040a	BIN6:74	Pp06	26722150
RosCOS 2588	BIN6:74	Pp06	26893714
Ltp2	74.2	Pp06	26934296
RosCOS 1327	BIN6:74	Pp06	26983161
MA014a	BIN6:74	Pp06	27186703
RosCOS 548	BIN6:74	Pp06	27190076
Pgl1	74.3	Pp06	27266702
RosCOS 3709	BIN6:80	Pp06	27295821
CGPPZ9310	BIN6:80	Pp06	27519296
EPPCU4092	BIN6:80	Pp06	27808746
RosCOS 2408	BIN6:80	Pp06	27813079
KNOPE6	79.6	Pp06	28007411
RosCOS 2381	BIN6:80	Pp06	28089101
RosCOS 1403	BIN6:80	Pp06	28154619
RosCOS 1659	BIN6:80	Pp06	28320312
RosCOS 1234	BIN6:80	Pp06	28322949
EPPISF002	79.6	Pp06	28325429
RosCOS 1226	BIN6:80	Pp06	28325683
RosCOS 2697	BIN6:80	Pp06	28372012
pchgms58	BIN6:80	Pp06	28442430
FG209	79.6	Pp06	28554611
RosCOS 1617	BIN6:84	Pp06	28709270
CPPCT030	80.2	Pp06	28715729
CGPPL1448	BIN6:84	Pp06	28733527
M05a	BIN6:84	Pp06	28786863
RosCOS 1274	BIN6:84	Pp06	28794170
EPPB4217	BIN6:84	Pp06	28953784
CGPPC7741	BIN6:84	Pp06	29121749
EPPB4233A	BIN6:84	Pp06	29207422
CGPPC0686	BIN6:84	Pp06	29400575
CPPCT021	83.7	Pp06	29469449
RosCOS 1652	BIN6:84	Pp06	29609118
DCAS6_27788723	BIN6:84	Pp06	29653331
RosCOS 1493	BIN6:84	Pp06	30158671
EPPCU2957	BIN6:84	Pp06	30376733
CGPPC0087	BIN6:84	Pp06	30467024
RosCOS 1519	BIN6:84	Pp06	30515241
RosCOS 1354	BIN6:84	Pp06	30534061
AG111A	82.1	Pp06	30599111
EPPCU4758	BIN6:84	Pp06	30626365
LG7
RosCOS 1453	BIN7:25	Pp07	301411	Super_11
RosCOS 3729	BIN7:25	Pp07	367111
RosCOS 3342	BIN7:25	Pp07	368043
EPPCU7680	BIN7:25	Pp07	716791
RosCOS 3022	BIN7:25	Pp07	777417
AC44*	10.3	Pp07	1230217
AG101A*	10.3	Pp07	1319735
UDA-036*	8	Pp07	2049857
CGPPL3128	BIN7:25	Pp07	3001077
DCAS7_1778709	BIN7:25	Pp07	3056313
RosCOS 1529	BIN7:25	Pp07	3536273
DCAS7_594597	BIN7:25	Pp07	4239920
RPPG7-002	BIN7:25	Pp07	4405463
CGPAA0702	BIN7:31	Pp07	5438197	Super_14
CPSCT004	9.5	Pp07	6681603
EPPCU8891	BIN7:25	Pp07	7176738
EPPB4224	BIN7:31	Pp07	7806477
RosCOS 1674	BIN7:25	Pp07	8148604
CGPPC6272	BIN7:25	Pp07	8202001
RosCOS 1437	BIN7:25	Pp07	8235391
MA010a	13.1	Pp07	8327815
CPPCT039	14.1	Pp07	8338065
Pr1-65	14.1	Pp07	8340426
EPPISF029	13.1	Pp07	8361264
EPPCU0445	13.1	Pp07	8361270
DCAS3_11101767	BIN7:25	Pp07	8506022	Super_452
RPPG3-013	BIN7:25	Pp07	8482318
RPPG3-001	15.1	Pp07	8505779
RPPG3-002	15.1	Pp07	8597834
RPPG3-008	BIN7:25	Pp07	8667517
RPPG3-014	15.1	Pp07	8724389
DCAS3_11438119	BIN7:25	Pp07	8772403
DCAS3_11403978	BIN7:25	Pp07	8806544
DCAS7_8616294	BIN7:25	Pp07	9004562
RosCOS 1360	BIN7:25	Pp07	9177912
EPPCU7340	BIN7:25	Pp07	9450200
CPPCT050	18.6	Pp07	10045399
CPPCT022	18.6	Pp07	10612187
pchgms6	19.4	Pp07	10826150
RosCOS 2970	BIN7:25	Pp07	11010651
RosCOS 1624	BIN7:25	Pp07	11131134
UDP98-405	22.3	Pp07	11327037
EPPCU5814	BIN7:25	Pp07	11337675
CPSCT026	22.3	Pp07	11365459
UDP98-408	23.7	Pp07	11815401	Super_2
DCAS7_12405278	BIN7:25	Pp07	12004012
CGPPC3657	BIN7:31	Pp07	12299743
RosCOS 1086	BIN7:31	Pp07	12897855
RosCOS 1418	BIN7:31	Pp07	13127438
CPSCT033	28.4	Pp07	13695473
RosCOS 1550	BIN7:31	Pp07	13797779
RosCOS 1306	BIN7:31	Pp07	14041591
CPPCT037	29.6	Pp07	14131301
CGPPB3699	BIN7:31	Pp07	14159421
BPPCT029	29.6	Pp07	14222884
CGPPB3890	BIN7:31	Pp07	14415051
UDAp-407	BIN7:31	Pp07	14501512
UDAp-407	BIN7:31	Pp07	14501581
CGPPC7786	BIN7:31	Pp07	14501782
AG104A	31.2	Pp07	14730442
pchgm44	BIN7:31	Pp07	14744145
RosCOS 1108	BIN7:31	Pp07	14806670
RosCOS 1089	BIN7:31	Pp07	14839843
RosCOS 3777	BIN7:31	Pp07	14842276
RosCOS 2639	BIN7:31	Pp07	14884410
RosCOS 1606	BIN7:31	Pp07	14911544
CGPAA1888	BIN7:31	Pp07	15162435
CGPPL0531	BIN7:41	Pp07	16086553
CGPPC3915	BIN7:41	Pp07	16109509
UDAp-460	BIN7:41	Pp07	16270845
CPPCT033	38.9	Pp07	16300727
RosCOS 1135	BIN7:41	Pp07	16445472
CGPPL5852	BIN7:41	Pp07	16516992
RosCOS 1241	BIN7:41	Pp07	16536537
CPSCT042	41.3	Pp07	16682135
AG39B	41.3	Pp07	16783788
MA020a	BIN7:41	Pp07	16851801
AG60A	42.5	Pp07	16874290
RosCOS 1373	BIN7:48	Pp07	16935033
RosCOS 1397	BIN7:48	Pp07	16961952
RosCOS 2632	BIN7:48	Pp07	17220453
CGPPB5676	BIN7:48	Pp07	17448880
RosCOS 1396	BIN7:48	Pp07	17453438
MA021a	BIN7:48	Pp07	17484836
RosCOS 2663	BIN7:48	Pp07	17506559
RosCOS 1184	BIN7:48	Pp07	17744991
PS8e8	49	Pp07	18136341
RosCOS 1224	BIN7:56	Pp07	18159985
RosCOS 2364	BIN7:56	Pp07	18182648
RosCOS 1302	BIN7:56	Pp07	18185094
CGPAA4819	BIN7:56	Pp07	18244628
RosCOS 3262	BIN7:56	Pp07	18268573
RosCOS 1474	BIN7:56	Pp07	18272965
CGPPB6189	BIN7:56	Pp07	18355573
EPPCU5176	BIN7:56	Pp07	18371555
RosCOS 1326	BIN7:56	Pp07	18394509
RosCOS 1211	BIN7:56	Pp07	18460270
RosCOS 1242	BIN7:56	Pp07	18526424
CGPPL5895	BIN7:56	Pp07	18568584
RosCOS 1107	BIN7:56	Pp07	18882029
RosCOS 2343	BIN7:56	Pp07	18904507
CGPPC4906	BIN7:56	Pp07	19000845
CGPPL9434	BIN7:56	Pp07	19009267
RosCOS 1223	BIN7:56	Pp07	19145089
RosCOS 1263	BIN7:56	Pp07	19316020
RosCOS 1176	BIN7:56	Pp07	19410271
RosCOS 1094	BIN7:56	Pp07	19415942
CGPPB5756	BIN7:56	Pp07	19681686
RosCOS 1250	BIN7:56	Pp07	19729074
CGPAA1455	BIN7:56	Pp07	19768380
CGPPB6050	BIN7:56	Pp07	19771295
FG27	59.5	Pp07	20057718
RosCOS 3741	BIN7:71	Pp07	20288850
CGPPL3482	BIN7:71	Pp07	20373237
RosCOS 468	BIN7:71	Pp07	20386813
RosCOS 921	BIN7:71	Pp07	20418418
CGPPB6194	BIN7:71	Pp07	20461593
CPPCT017	61.8	Pp07	20497676
RosCOS 3727	BIN7:71	Pp07	20642828
RosCOS 3733	BIN7:71	Pp07	20674728
RosCOS 1262	BIN7:71	Pp07	20741329
AG17A	64.7	Pp07	20752851
RosCOS 550	BIN7:71	Pp07	20869669
RosCOS 1538	BIN7:71	Pp07	20926246
FG24	64.7	Pp07	20943691
RosCOS 1203	BIN7:71	Pp07	21039701
EPPCU9965	BIN7:71	Pp07	21077366
MA061a	BIN7:71	Pp07	21384822
KNOPE4	65.6	Pp07	21408724
M02b	65.6	Pp07	21433663
RosCOS 1270	BIN7:71	Pp07	21536429
RosCOS 3775	BIN7:71	Pp07	21628782
RosCOS 1220	BIN7:71	Pp07	21644867
RosCOS 2440	BIN7:71	Pp07	21660241
CGPPL3133	BIN7:71	Pp07	21791111
RosCOS 1504	BIN7:71	Pp07	21816477
PS5c3	70.6	Pp07	21884076
RosCOS 1105	BIN7:71	Pp07	21923787
RosCOS 2374	BIN7:71	Pp07	21974320
RosCOS 1386	BIN7:71	Pp07	22194944
CGPAA1894	BIN7:71	Pp07	22205133
CC132	67.6	Pp07	22231038
EPPCU6522	66.6	Pp07	22239359
LG8
RosCOS 1272	BIN8:11	Pp08	47876	Super_7
EPPB4225	0	Pp08	121691
CPSCT018	0	Pp08	123200
RosCOS 3030	BIN8:11	Pp08	240794
RosCOS 2575	BIN8:11	Pp08	1120977
EPPCU3216	BIN8:11	Pp08	1573474
CGPPC7759	BIN8:11	Pp08	1709528
CPPCT019B	7.8	Pp08	1875605
RosCOS 2587	BIN8:11	Pp08	1885104
UDP96-015	BIN8:19	Pp08	3335002
AG112A	13	Pp08	3581581
EPPCU5628	13	Pp08	3899065
MA023a	BIN8:19	Pp08	4597270
BPPCT019	16.8	Pp08	5098979
MA044a	13.5	Pp08	5743245
RPPG8-001	BIN8:19	Pp08	6883760
RPPG8-002	BIN8:19	Pp08	7056290
RPPG8-003	BIN8:19	Pp08	7106564
RPPG11-001	16.8	Pp08	7288899	Super_28
DCAS11_663201	BIN8:19	Pp08	7290672
RPPG11-003	BIN8:19	Pp08	7576149
RPPG11-002	16.8	Pp08	7649114
RPPG8-006	BIN8:19	Pp08	8387356	Super_15
BPPCT033*	18.8	Pp08	8924392
MA035a	BIN8:19	Pp08	8962893
RosCOS 520	BIN8:19	Pp08	8977944
EPPISF020	16.8	Pp08	9170032
CPDCT034*	16.8	Pp08	10173252
RosCOS 1345	BIN8:19	Pp08	10289594
CGPPL6233	BIN8:19	Pp08	10656325
MA065a	BIN8:19	Pp08	10765962
EPPCU9338	BIN8:19	Pp08	11040279	Super_461
CPPCT035	18.8	Pp08	11670786
MD201a	BIN8:19	Pp08	11670856
RosCOS 1222	BIN8:19	Pp08	11704141
CGPAA3953	BIN8:19	Pp08	11812960
UDP96-019	20.8	Pp08	12080419
DCAS8_11406389	BIN8:21	Pp08	12150890
FG230A	20.8	Pp08	12226316
MA042a	BIN8:21	Pp08	12331909
CGPPL1943	BIN8:23	Pp08	12463139
CGPPL2869	BIN8:23	Pp08	12726632
EPDCU3516	22.8	Pp08	12860808
RosCOS 2054	BIN8:23	Pp08	12912214
RosCOS 1154	BIN8:23	Pp08	12971287
RosCOS 1603	BIN8:23	Pp08	13180041
CGPAA9800	BIN8:23	Pp08	13274985
RosCOS 1287	BIN8:23	Pp08	13360699
RosCOS 2610	BIN8:23	Pp08	13719419
RosCOS 776	BIN8:23	Pp08	13720658
CGPCC8200	BIN8:23	Pp08	13721212
RosCOS 1341	BIN8:23	Pp08	13776980
MA017a	BIN8:23	Pp08	14479677
RosCOS 1362	BIN8:23	Pp08	14621337
AC22A	26.1	Pp08	14650673
RosCOS 1335	BIN8:30	Pp08	14964377
RosCOS 1238	BIN8:30	Pp08	14971466
RosCOS 3768	BIN8:30	Pp08	15108854
CGPPL4203	BIN8:30	Pp08	15186477
MA019a	BIN8:30	Pp08	15216355
PC101	29.3	Pp08	15273759
CGPAA3018	BIN8:30	Pp08	15338530
AG4A	30.1	Pp08	15454988
RosCOS 1494	BIN8:41	Pp08	15520249
RosCOS 1200	BIN8:41	Pp08	15640019
M06a	BIN8:41	Pp08	15777698
RosCOS 0052	BIN8:41	Pp08	15913034
RosCOS 2710	BIN8:41	Pp08	16028152
MA013a	BIN8:41	Pp08	16222883
CGPPB5654	BIN8:41	Pp08	16304176
CGPPB5769	BIN8:41	Pp08	16306671
EPPCU6377	BIN8:41	Pp08	16411563
RosCOS 1289	BIN8:41	Pp08	16416031
DCAS8_15942414	BIN8:41	Pp08	16686875
RosCOS 2596	BIN8:41	Pp08	16768943
RosCOS 1338	BIN8:41	Pp08	16780437
RosCOS 3732	BIN8:41	Pp08	17095218
CGPPB2895	BIN8:41	Pp08	17260303
RosCOS 3781	BIN8:41	Pp08	17264808
RosCOS 1273	BIN8:41	Pp08	17370568
EPPCU4726	38.5	Pp08	17515560
CGPAA2075	BIN8:41	Pp08	17516167
RosCOS 918	BIN8:41	Pp08	17517713
DCAS8_16857474	BIN8:41	Pp08	17601933
AC48A	39.1	Pp08	17745694
RosCOS 1826	BIN8:41	Pp08	17844487
FG37	40.9	Pp08	17956302
CGPPL0734	BIN8:41	Pp08	18107786
CGPAA2256	BIN8:41	Pp08	18110443
RosCOS 3705	BIN8:41	Pp08	18161781
CPDCT023	42.6	Pp08	18325252
CGPPL9298	BIN8:60	Pp08	18353056
CGPPB2300	BIN8:60	Pp08	18506293
CGPPB5792	BIN8:60	Pp08	18509401
UDP98-409	44.5	Pp08	18527985
RosCOS 538	BIN8:60	Pp08	18614508
RosCOS 1495	BIN8:60	Pp08	18963160
RosCOS 2604	BIN8:60	Pp08	18966754
DCAS8_18309578	BIN8:60	Pp08	19054035
RosCOS 1604	BIN8:60	Pp08	19177584
EPPB4226	BIN8:60	Pp08	19205773
CGPPL5560	BIN8:60	Pp08	19323085
EPDCU3454	46.7	Pp08	19383844
RosCOS 1352	BIN8:60	Pp08	19442931
CGPPL1179	BIN8:60	Pp08	19610742
RosCOS 3742	BIN8:60	Pp08	19744179
AG49	49.1	Pp08	19768355
RosCOS 1834	BIN8:60	Pp08	19782617
CGPPC8444	BIN8:60	Pp08	19827468
MD207a	BIN8:60	Pp08	19951669
AC26	51.5	Pp08	19963790
RosCOS 2638	BIN8:60	Pp08	20086841
RosCOS 517	BIN8:60	Pp08	20094957
PruI	53.1	Pp08	20185672
pchgms49	BIN8:60	Pp08	20211413
RosCOS 1454	BIN8:60	Pp08	20214964
AG14A	53.1	Pp08	20463724
RosCOS 1537	BIN8:60	Pp08	20618011
RosCOS 3796	BIN8:60	Pp08	20734023
EPDCU3117	54.7	Pp08	20963539
RosCOS 1511	BIN8:60	Pp08	21051419
RosCOS 1364	BIN8:60	Pp08	21236345
CGPAA1806	BIN8:60	Pp08	22180384
EPPB4223	BIN8:60	Pp08	22305155
UDA-038	57.5	Pp08	22320724
Markers in blu were deveolped and mapped in the whole TxE progeny in this study
Marker in brown were developed and BIN mapped in this study
Markers in red, previously BIN mapped by Howad et al (2005) and Illa et al (2011) , were mapped in the whole progeny in this study
Markers in green, previously developed by Vendramin et al (2007), were mapped in the whole progeny in this study
Markers in purple have been developed and mapped by Testone et al. (2012)
In bold are indicated markers anchoring and orienting the WGS scaffolds along the Peach v2.0 pseudomolecules
* Indicate putatevely wrongly mapped markers in TxE misorienting the corresponding Peach v1.0 scaffolds

## Sheet: Table S5 iPlex CxA
Table S5. Sequenom SNP development and their efficiency with the SNP calling parameters used in this study. A posteriori efficiency was calculated using more stringent parameters as in Verde et al. 2013.
iPlex	Total SNPs (no)	Mapped SNPs (no.)	Failed SNPs		iPlex efficiency	Higher stringency SNP calling*
						Failed SNPs		Mapped SNPs	A posteriori iPlex efficiency
			(no.)	%	%	Not confirmed	Confirmed	Lost	%
1	27	15	12	44.4	55.6	8	4	0	78.9
2	29	22	7	24.1	75.9	2	5	1	77.8
3	27	22	5	18.5	81.5	2	3	1	84
4	28	23	5	17.9	82.1	2	3	0	88.5
5	29	25	4	13.8	86.2	2	2	0	92.6
6	23	17	6	26.1	73.9	0	6	0	73.9
7	27	22	5	18.5	81.5	3	2	0	91.7
8	25	21	4	16	84	1	3	2	79.2
9	27	15	12	44.4	55.6	4	8	1	60.9
10	23	12	11	47.8	52.2	5	6	0	66.7
Total no.	265	194	71	-	-	29	42	5	-
Average	26.5	19.4	-	26.8	73.2	-	-	-	80.1
* SNP calling following parameters reported in Verde et al. 2013

## Sheet: Table S6 CxA map
Table S6. CxA linkage map. For each locus the genetic position in linkage groups and physical position in Peach v2.0 are reported.
Locus name	Genetic position (cM)	Pseudomolecule	Peach v2.0 physical position (bp)	Peach v2.0 anchored WGS scaffolds
LG1
DCAS1_1088574	0	Pp01	1088368	Super_17
DCAS1_1520277	1.3	Pp01	1520085
DCAS1_2546779	4.2	Pp01	2546524	Super_463
DCAS1_4951731	8.7	Pp01	4922499	Super_23
DCAS1_5748455	11.4	Pp01	6197776	Super_13
DCAS1_9614192	17.7	Pp01	10063524	Super_25
DCAS1_12251759	23.6	Pp01	12699940	Super_459
DCAS15_12748	26.3	Pp01	13600437	Super_33
DCAS15_214189	26.6	Pp01	13801889
DCAS1_16202261	31.1	Pp01	17176517	Super_0
DCAS1_17800568	32.8	Pp01	18774607
DCAS1_18511715	33	Pp01	19485728
DCAS1_21445863	35	Pp01	22419840
DCAS1_23841301	41.6	Pp01	24815541
EPPISF025	44.2	Pp01	26614050
DCAS1_32513219	57.8	Pp01	33487035
BPPCT020	61.2	Pp01	34255260
DCAS1_33489785	62.4	Pp01	34463567
DCAS1_35422376	69.3	Pp01	36395557
BPPCT016	71.5	Pp01	37047998
DCAS1_36528021	73.9	Pp01	37501188
DCAS1_37248927	77.4	Pp01	38222242
DCAS1_39573544	80.5	Pp01	40546766
DCAS1_41822497	86.3	Pp01	42795658
DCAS1_46853702	86.4	Pp01	42961950	Super_10
UDP98-022	89.2	Pp01	43622191
DCAS1_44849381	91.3	Pp01	44966413
M15a	92.2	Pp01	44179705
DCAS1_42772641	98	Pp01	47043454
LG2
DCAS2_10181662	0	Pp02	438887	Super_20
DCAS2_1005038	4.3	Pp02	2751075	Super_5
DCAS2_2201732	5	Pp02	3947709
DCAS2_3135931	6.9	Pp02	4881425
DCAS2_3812067	7.8	Pp02	5557542
DCAS2_5491569	9.1	Pp02	7236556
DCAS4_22346473	12.4	Pp02	10688742	Super_448
DCAS4_22226697	12.6	Pp02	10808500
DCAS4_21146673	14.6	Pp02	11888531
DCAS16_301284	15.4	Pp02	12625587	Super_34
DCAS12_456548	15.7	Pp02	13180908	Super_30
DCAS12_644162	16.1	Pp02	13368529
DCAS12_668994	16.3	Pp02	13393360
DCAS2_10707212	16.4	Pp02	13486237	Super_12
UDP98-025	16.6	Pp02	13651318
DCAS2_11440211	18.4	Pp02	14218457
DCAS2_12914582	23.2	Pp02	15692788
DCAS2_13506543	24.3	Pp02	16284752
DCAS2_14225514	25.9	Pp02	17003650
DCAS2_14910313	27.6	Pp02	17688438
DCAS7_11765245	29.2	Pp02	18484257	Super_450
DCAS2_15813909	32.3	Pp02	19390374
BPPCT001	35.4	Pp02	19710665
DCAS2_16518447	36.3	Pp02	20094919
LG3
DCAS10_63954	0	Pp03	63888	Super_24
DCAS10_435830	1	Pp03	435645
DCAS10_742540	1.5	Pp03	742345
DCAS3_62608	1.5	Pp03	924386	Super_458
DCAS3_234002	1.8	Pp03	1095796
DCAS3_976650	3.9	Pp03	1838563
DCAS3_2156862	8.3	Pp03	3018774
EPPISF011	8.8	Pp03	3242202
DCAS3_2774393	12.1	Pp03	3635365
DCAS3_3488203	15.7	Pp03	4349063
DCAS3_3987455	17.2	Pp03	4848287
DCAS3_4680581	18.9	Pp03	5541078
DCAS3_5396389	22.1	Pp03	6256159
EPPCU2256	23.8	Pp03	6998671
DCAS3_6201130	24.7	Pp03	7060884
DCAS3_6715706	28.1	Pp03	7575475
DCAS3_8786790	29.8	Pp03	9646499	Super_21
DCAS3_9029619	30.2	Pp03	9889317
MA068a	30.4	Pp03	9937772
DCAS3_9330156	31.3	Pp03	10189763
DCAS4_16403372	31.3	Pp03	10494690	Super_457
DCAS4_16460991	31.3	Pp03	10552340
DCAS4_16055688	32.4	Pp03	10900009
DCAS4_15083427	33	Pp03	11872231
DCAS13_560511	33.1	Pp03	12526601	Super_31
DCAS14_258268	33.1	Pp03	12905067	Super_32
DCAS14_526857	33.1	Pp03	13173675
DCAS9_1695040	34.5	Pp03	13664131	Super_18
DCAS9_125713	35.2	Pp03	15233666
DCAS3_12225774	37.3	Pp03	17569031	Super_27
DCAS3_19416100	54.3	Pp03	24758929	Super_3
DCAS3_19768729	57.9	Pp03	25111609
DCAS3_20432440	61.9	Pp03	25774858
DCAS3_21526066	66.8	Pp03	26868482
DCAS3_21952962	67.6	Pp03	27295399
DCAS3_21967676	67.7	Pp03	27310091
LG4
DCAS4_117382	0	Pp04	117326	Super_8
CPSCT039	1.3	Pp04	420299
DCAS4_1242696	3.4	Pp04	1242770
DCAS4_3154720	8	Pp04	3154774
UDP98-024	9.5	Pp04	3499741
DCAS4_3790399	12	Pp04	3790403
DCAS4_7018757	22.3	Pp04	7018675	Super_460
DCAS4_7568744	24.7	Pp04	7568774
DCAS4_8202436	26.9	Pp04	8213475	Super_455
UDP96-003	30.8	Pp04	8768343
M12a	33.4	Pp04	9219598
DCAS4_9221311	33.7	Pp04	9232266
PTP_11	36.7	Pp04	10157208
PTP_10	38	Pp04	10625700
PTP_4	39.5	Pp04	10889361
PTP_8	41.4	Pp04	12103842
DCAS4_12512099	41.8	Pp04	12523219
PTP_SNP40	41.9	Pp04	12556351
EPPISF032	41.9	Pp04	12780668
PTP_SNP82	42.1	Pp04	12674092
PTP_SNP353	43.7	Pp04	13038719
PTP_SNP618	44.6	Pp04	13246870
PTP_SNP930	45.6	Pp04	13492553
PTP_SNP1149	45.9	Pp04	13616610
PTP_SNP1320	46.6	Pp04	13849188
DCAS4_14626750	49.1	Pp04	14637264
BPPCT023	49.4	Pp04	14742315
DCAS4_14953107	51.1	Pp04	14963595
DCAS4_16950642	51.2	Pp04	15039057	Super_449
DCAS4_17047672	51.4	Pp04	15136105
DCAS4_17439976	52.6	Pp04	15528396
DCAS4_17996235	53.3	Pp04	16084656
DCAS4_18881545	55.7	Pp04	16969875
CPPCT014	57.5	Pp04	18083286
DCAS4_20507232	59.9	Pp04	18595526
DCAS4_20539763	59.9	Pp04	18628072
DCAS4_20581300	60.3	Pp04	18669616
DCAS4_22425906	60.5	Pp04	18822701	Super_454
DCAS4_23389372	60.8	Pp04	19786143
DCAS4_25013590	61	Pp04	21410908
DCAS4_28555387	64.1	Pp04	24952711
DCAS4_29855846	64.5	Pp04	25170409	Super_29
LG5
DCAS5_10192138	0	Pp05	10190400	Super_22
DCAS5_11640083	4.2	Pp05	11638267	Super_16
DCAS5_12847567	11.4	Pp05	12842290
DCAS5_13449464	14.7	Pp05	13444206	Super_9
DCAS5_13852617	17.5	Pp05	13847349
DCAS5_14584095	24.7	Pp05	14578761
DCAS5_14894563	25.9	Pp05	14889207
DCAS5_14949332	26.4	Pp05	14944004
DCAS5_15731107	28.8	Pp05	15725744
DCAS5_15853006	29.1	Pp05	15847671
DCAS5_16488104	30.5	Pp05	16482754
DCAS5_17544073	36.5	Pp05	17538724
LG6
DCAS6_1150444	0	Pp06	162056	Super_447
DCAS6_734467	2.1	Pp06	578038
DCAS6_4460676	2.2	Pp06	748850	Super_464
DCAS6_168942	12.1	Pp06	4061869	Super_446
DCAS6_294149	12.9	Pp06	4187088
DCAS6_14713599	37.9	Pp06	14727879	Super_465
DCAS36_13443	38.7	Pp06	14832654	Super_54
DCAS36_19668	38.7	Pp06	14838866
DCAS4_29268124	39.3	Pp06	15398989	Super_453
DCAS18_41535	39.9	Pp06	15987953	Super_36
DCAS17_318485	39.9	Pp06	16608896	Super_35
DCAS6_15675423	41.7	Pp06	17541655	Super_1
CPSCT012	42.8	Pp06	17964865
DCAS6_17779081	45	Pp06	19645142
DCAS6_18685071	48.9	Pp06	20549392
DCAS6_20693224	55.4	Pp06	22557514
BPPCT025	56.6	Pp06	22994304
DCAS6_21622383	58.5	Pp06	23486683
DCAS6_22681776	63.2	Pp06	24545805
DCAS6_23698320	66.2	Pp06	25562566
DCAS6_24625870	68.9	Pp06	26490125
UDP98-412	69.8	Pp06	26617798
DCAS6_25653240	72.5	Pp06	27517808
BPPCT018	73.7	Pp06	27861810
AMPA121	75.7	Pp06	28325430
DCAS6_26601733	76.3	Pp06	28466310
DCAS6_27788723	77.5	Pp06	29653302
ssrPaCITA12	78.6	Pp06	29701825
DCAS6_28145958	79.9	Pp06	30010537
LG7
ampa107	0	Pp07	695086	Super_11
DCAS7_2636150	2.4	Pp07	2198900
DCAS7_1778709	4.1	Pp07	3056286
DCAS7_594597	4.7	Pp07	4239871
DCAS7_7697318	9.3	Pp07	7696555	Super_14
MA010a	9.9	Pp07	8327815
DCAS3_11137366	11.8	Pp07	8471867	Super_452
DCAS3_11101767	11.8	Pp07	8505964
DCAS3_11438119	12.3	Pp07	8772361
DCAS3_11403978	12.3	Pp07	8806517
DCAS7_8616294	12.3	Pp07	9004509
DCAS7_9964408	15.1	Pp07	10351399
DCAS7_10901030	17.5	Pp07	11287861
DCAS7_11118512	19.9	Pp07	11505366
UDP98-408	21.8	Pp07	11815401	Super_2
DCAS7_12405278	22.4	Pp07	12003950
DCAS7_13599020	28.7	Pp07	13197722
CPSCT033	30.7	Pp07	13695473
DCAS7_15262158	35.8	Pp07	14860638
DCAS7_16137944	38.4	Pp07	15736443
DCAS7_16969116	44	Pp07	16567616
DCAS7_19001557	50.8	Pp07	18600009
DCAS7_20707655	55.4	Pp07	20306109
DCAS7_21388800	57.3	Pp07	20987288
DCAS7_22696968	62.3	Pp07	22295359
LG8
DCAS8_313909	0	Pp08	313791	Super_7
DCAS8_919445	1	Pp08	919339
DCAS8_4988279	10.3	Pp08	4986595
DCAS8_5728819	12.1	Pp08	5727116
DCAS8_6561101	13.8	Pp08	6559477
DCAS11_663201	14.1	Pp08	7290634	Super_28
DCAS11_305881	14.6	Pp08	7647965
DCAS8_9583909	15.1	Pp08	8533198	Super_15
DCAS8_8548135	16	Pp08	9568983
DCAS8_7569513	17.8	Pp08	10547672
DCAS8_10483273	19.8	Pp08	11227741	Super_461
DCAS8_11406389	24.9	Pp08	12150848
DCAS8_13080559	30.5	Pp08	13825038
ssrPacita15	31.3	Pp08	14067133
DCAS8_13570916	32.4	Pp08	14315392
CPPCT006	33.3	Pp08	14403617
EPPISF027	34.1	Pp08	14650966
MA019a	36.2	Pp08	15216355
DCAS8_15125673	40.8	Pp08	15870128
DCAS8_15437736	43.3	Pp08	16182193
DCAS8_15942414	46.4	Pp08	16686814
DCAS8_16857474	50.2	Pp08	17601886
DCAS8_17546824	52	Pp08	18291246
DCAS8_18309578	54.8	Pp08	19053992
DCAS8_19349634	57	Pp08	20094057
DCAS8_20597072	61.7	Pp08	21341270
DCAS8_21081870	63.3	Pp08	21826050
DCAS8_21643183	64.4	Pp08	22387348
Total map length	509.6
In bold are reported the SSRs mapped by Eduardo et al 2011
Marker in brown were already reported by Pirona et al 2013
Marler in blue were already reported by Vendramin et al 2014

## Sheet: Table S7 PxF map
Table S7. PxF linkage map. For each locus the genetic position in linkage groups and physical position in Peach v2.0 are reported.
Locus name	Genetic position (cM)	Pseudomolecule	Peach v2.0 physical position (bp)	Peach v2.0 anchored WGS scaffolds
LG1
SNP_IGA_2006	0	Pp01	635137	Super_17
SNP_IGA_2056	0	Pp01	639476
SNP_IGA_2272	0	Pp01	674351
SNP_IGA_2670	1.2	Pp01	894020
SNP_IGA_2791	1.7	Pp01	917314
SNP_IGA_2832	1.7	Pp01	922264
SNP_IGA_3108	3.3	Pp01	1075441
SNP_IGA_3551	4.1	Pp01	1256680
SNP_IGA_5258	6.6	Pp01	1777788
SNP_IGA_5278	6.6	Pp01	1780975
SNP_IGA_5726	7.4	Pp01	1883585
SNP_IGA_6055	8.3	Pp01	2005484
SNP_IGA_6247	8.3	Pp01	2059885
SNP_IGA_6796	9.5	Pp01	2145319
SNP_IGA_7524	9.7	Pp01	2335065
SNP_IGA_7895	9.9	Pp01	2458924
SNP_IGA_9197	10.5	Pp01	2965472	Super_463
SNP_IGA_9745	10.5	Pp01	3134752
SNP_IGA_10171	10.5	Pp01	3318869
SNP_IGA_10938	11.4	Pp01	3609869
SNP_IGA_13689	12.5	Pp01	4308915
SNP_IGA_16897	14.5	Pp01	4524835	Super_23
SNP_IGA_16101	15.3	Pp01	4837621
SNP_IGA_15977	15.3	Pp01	4881766
SNP_IGA_15539	16.1	Pp01	4998752
SNP_IGA_15268	16.1	Pp01	5090296
SNP_IGA_14813	16.9	Pp01	5248199
SNP_IGA_435668	16.9	Pp01	5595695	Super_456
SNP_IGA_435720	16.9	Pp01	5607744
SNP_IGA_436092	19.3	Pp01	5840862
SNP_IGA_17833	20.1	Pp01	6252790	Super_13
SNP_IGA_18927	22.6	Pp01	6709282
SNP_IGA_19393	22.8	Pp01	6861098
SNP_IGA_19514	22.8	Pp01	6872054
SNP_IGA_19818	23.2	Pp01	6951668
SNP_IGA_23251	24.2	Pp01	8229667
SNP_IGA_23357	24.2	Pp01	8251862
snp_scaffold_1_7856380	24.4	Pp01	8305741
SNP_IGA_24703	26.1	Pp01	8983056
SNP_IGA_24812	26.1	Pp01	9003392
SNP_IGA_24980	26.3	Pp01	9043794
SNP_IGA_26500	29.9	Pp01	9708199	Super_25
SNP_IGA_26876	29.9	Pp01	9860838
SNP_IGA_27852	29.9	Pp01	10329034
SNP_IGA_28066	29.9	Pp01	10377404
SNP_IGA_28112	29.9	Pp01	10388329
SNP_IGA_28130	29.9	Pp01	10399077
SNP_IGA_28275	29.9	Pp01	10515971	Super_459
SNP_IGA_28294	29.9	Pp01	10521046
SNP_IGA_32225	34.4	Pp01	12226039
SNP_IGA_32535	34.4	Pp01	12259009
SNP_IGA_32548	34.4	Pp01	12260754
SNP_IGA_32642	34.4	Pp01	12270565
SNP_IGA_32658	34.4	Pp01	12273855
SNP_IGA_32979	34.4	Pp01	12301602
SNP_IGA_33180	34.4	Pp01	12333185
SNP_IGA_33367	34.4	Pp01	12352434
SNP_IGA_33532	34.9	Pp01	12381129
SNP_IGA_33545	34.9	Pp01	12382378
SNP_IGA_33768	34.9	Pp01	12426984
SNP_IGA_33982	34.9	Pp01	12444430
SNP_IGA_34297	34.9	Pp01	12462382
SNP_IGA_34337	34.9	Pp01	12471770
SNP_IGA_34511	34.9	Pp01	12488375
SNP_IGA_34563	34.9	Pp01	12503121
SNP_IGA_34709	34.9	Pp01	12522351
SNP_IGA_34957	34.9	Pp01	12540386
SNP_IGA_35027	34.9	Pp01	12546767
SNP_IGA_35075	34.9	Pp01	12549195
SNP_IGA_35199	34.9	Pp01	12563444
SNP_IGA_35471	34.9	Pp01	12609442
SNP_IGA_35481	34.9	Pp01	12610576
SNP_IGA_35487	34.9	Pp01	12611339
SNP_IGA_35516	34.9	Pp01	12615525
SNP_IGA_35597	34.9	Pp01	12625935
SNP_IGA_35622	34.9	Pp01	12628949
SNP_IGA_35664	34.9	Pp01	12637134
SNP_IGA_35694	34.9	Pp01	12642263
SNP_IGA_35790	34.9	Pp01	12674788
SNP_IGA_36042	34.9	Pp01	12696333
SNP_IGA_36062	34.9	Pp01	12696622
SNP_IGA_36069	34.9	Pp01	12696839
SNP_IGA_36074	34.9	Pp01	12697020
SNP_IGA_36258	34.9	Pp01	12705055
SNP_IGA_37651	35.1	Pp01	13039894
SNP_IGA_37843	35.5	Pp01	13089667
SNP_IGA_37857	35.5	Pp01	13090828
SNP_IGA_38020	35.8	Pp01	13114877
SNP_IGA_39599	36.1	Pp01	13320982
SNP_IGA_39630	36.1	Pp01	13329068
SNP_IGA_40280	36.5	Pp01	13452859
SNP_IGA_40342	36.5	Pp01	13496531
SNP_IGA_63746	42.8	Pp01	19572604	Super_0
SNP_IGA_66456	42.8	Pp01	20118826
SNP_IGA_67620	42.8	Pp01	20287777
SNP_IGA_76912	43.6	Pp01	22445238
SNP_IGA_82861	48.1	Pp01	24696386
SNP_IGA_83053	49	Pp01	24809171
SNP_IGA_84580	49.6	Pp01	25541717
SNP_IGA_86925	51.7	Pp01	26618897
SNP_IGA_86968	51.7	Pp01	26640558
SNP_IGA_87433	51.7	Pp01	26783135
SNP_IGA_87572	52	Pp01	26826305
SNP_IGA_87577	52	Pp01	26826779
SNP_IGA_87659	52	Pp01	26844366
SNP_IGA_87668	52	Pp01	26844762
SNP_IGA_87674	52	Pp01	26845072
SNP_IGA_87685	52	Pp01	26845346
SNP_IGA_87689	52	Pp01	26845540
SNP_IGA_87695	52	Pp01	26845894
SNP_IGA_87973	52.3	Pp01	26886727
SNP_IGA_87982	52.3	Pp01	26887486
SNP_IGA_88028	52.3	Pp01	26891721
SNP_IGA_88046	52.3	Pp01	26896332
SNP_IGA_88765	52.3	Pp01	27061587
SNP_IGA_88830	52.6	Pp01	27076187
SNP_IGA_88849	52.6	Pp01	27086603
SNP_IGA_89105	52.6	Pp01	27194372
SNP_IGA_89193	52.6	Pp01	27244316
SNP_IGA_89532	52.6	Pp01	27308913
SNP_IGA_89808	52.9	Pp01	27372935
SNP_IGA_89903	52.9	Pp01	27428270
SNP_IGA_90213	52.9	Pp01	27454128
SNP_IGA_90804	53.8	Pp01	27694425
SNP_IGA_91050	53.8	Pp01	27770607
SNP_IGA_91252	53.8	Pp01	27839074
SNP_IGA_91601	54.3	Pp01	27987284
SNP_IGA_91627	54.3	Pp01	27988854
SNP_IGA_91804	54.3	Pp01	28039411
SNP_IGA_91834	54.3	Pp01	28040606
snp_scaffold_1_27126262	54.3	Pp01	28100868
SNP_IGA_92138	54.3	Pp01	28125395
snp_scaffold_1_27238050	54.3	Pp01	28212660
snp_scaffold_1_27285337	54.6	Pp01	28259947
SNP_IGA_92608	54.6	Pp01	28278421
snp_1_27368782	54.6	Pp01	28343393
SNP_IGA_92966	54.6	Pp01	28419504
SNP_IGA_93063	54.6	Pp01	28460774
SNP_IGA_93274	54.9	Pp01	28529507
SNP_IGA_93278	54.9	Pp01	28530004
SNP_IGA_93313	55.2	Pp01	28539151
SNP_IGA_93415	55.8	Pp01	28576815
SNP_IGA_93479	56.4	Pp01	28598649
SNP_IGA_93589	56.4	Pp01	28626343
SNP_IGA_93768	56.7	Pp01	28690524
SNP_IGA_94024	56.7	Pp01	28789739
SNP_IGA_94057	56.7	Pp01	28796052
SNP_IGA_96088	57.6	Pp01	29514558
SNP_IGA_96144	57.6	Pp01	29521244
SNP_IGA_96172	57.6	Pp01	29525628
SNP_IGA_96232	57.6	Pp01	29557834
SNP_IGA_96539	57.6	Pp01	29636040
SNP_IGA_96544	57.6	Pp01	29637780
SNP_IGA_96555	57.6	Pp01	29651327
SNP_IGA_97351	58.8	Pp01	30058294
SNP_IGA_97637	59.1	Pp01	30263221
SNP_IGA_97802	59.1	Pp01	30314738
SNP_IGA_98340	59.9	Pp01	30569343
SNP_IGA_98623	60.5	Pp01	30644296
SNP_IGA_99110	60.5	Pp01	30864365
SNP_IGA_101331	64.7	Pp01	32331125
SNP_IGA_103381	67.1	Pp01	33510762
SNP_IGA_103900	67.1	Pp01	33780559
SNP_IGA_103917	67.1	Pp01	33794212
SNP_IGA_104812	69.2	Pp01	34324185
SNP_IGA_104819	69.2	Pp01	34325189
SNP_IGA_104857	69.2	Pp01	34348489
SNP_IGA_104890	69.2	Pp01	34404100
SNP_IGA_105122	69.2	Pp01	34463626
SNP_IGA_105878	69.6	Pp01	34737844
SNP_IGA_105890	69.6	Pp01	34744559
SNP_IGA_106000	70.2	Pp01	34830062
SNP_IGA_106146	70.4	Pp01	34877986
SNP_IGA_106177	70.4	Pp01	34882909
SNP_IGA_106543	71	Pp01	35011651
SNP_IGA_106616	71	Pp01	35048331
SNP_IGA_107095	71.7	Pp01	35198093
SNP_IGA_107472	71.7	Pp01	35469583
SNP_IGA_108171	72.7	Pp01	35737938
SNP_IGA_108721	73.3	Pp01	35926707
SNP_IGA_108801	73.3	Pp01	35962728
SNP_IGA_108931	73.9	Pp01	36034581
SNP_IGA_109133	74.1	Pp01	36142009
SNP_IGA_109223	74.6	Pp01	36177446
SNP_IGA_109230	74.6	Pp01	36185899
SNP_IGA_109276	74.6	Pp01	36201800
SNP_IGA_109283	74.6	Pp01	36204651
SNP_IGA_109287	74.6	Pp01	36205411
SNP_IGA_109353	74.6	Pp01	36241956
SNP_IGA_110550	76.3	Pp01	36633634
SNP_IGA_111054	76.3	Pp01	36805333
SNP_IGA_111314	77.7	Pp01	37066136
SNP_IGA_111789	79	Pp01	37318053
SNP_IGA_111858	79	Pp01	37373183
SNP_IGA_111882	79	Pp01	37390261
SNP_IGA_112112	79.3	Pp01	37534135
SNP_IGA_112191	79.3	Pp01	37591210
SNP_IGA_112271	79.3	Pp01	37650962
SNP_IGA_112351	79.3	Pp01	37672019
SNP_IGA_112376	80	Pp01	37675584
SNP_IGA_114146	81.1	Pp01	38302464
SNP_IGA_114192	81.1	Pp01	38306794
SNP_IGA_114234	81.1	Pp01	38322971
SNP_IGA_114581	81.1	Pp01	38440239
SNP_IGA_113878	81.4	Pp01	38196994
SNP_IGA_112958	81.7	Pp01	37824408
SNP_IGA_113033	81.7	Pp01	37837517
SNP_IGA_113039	81.7	Pp01	37838303
SNP_IGA_113314	81.7	Pp01	37920831
SNP_IGA_113348	81.7	Pp01	37937694
SNP_IGA_113519	81.7	Pp01	38032494
SNP_IGA_113607	81.7	Pp01	38082541
SNP_IGA_114286	82.3	Pp01	38363273
SNP_IGA_114495	82.3	Pp01	38398691
SNP_IGA_114770	83.1	Pp01	38511277
SNP_IGA_114898	83.4	Pp01	38560322
SNP_IGA_115151	83.4	Pp01	38719128
SNP_IGA_115560	83.7	Pp01	38898358
SNP_IGA_115605	83.7	Pp01	38907697
SNP_IGA_115726	84	Pp01	38966259
SNP_IGA_115975	84	Pp01	39087697
SNP_IGA_119391	86	Pp01	40620294
SNP_IGA_120926	90.1	Pp01	41498792
SNP_IGA_121073	90.1	Pp01	41513908
SNP_IGA_121212	90.1	Pp01	41585471
SNP_IGA_121364	90.1	Pp01	41639081
SNP_IGA_121401	90.1	Pp01	41649424
SNP_IGA_121413	90.1	Pp01	41652745
SNP_IGA_123023	93	Pp01	42754924
SNP_IGA_123089	93	Pp01	42795711
SNP_IGA_136096	94.2	Pp01	42968916	Super_10
snp_scaffold_1_46757382	94.2	Pp01	43058300
SNP_IGA_135854	94.2	Pp01	43089581
SNP_IGA_135241	95	Pp01	43271317
SNP_IGA_135229	95	Pp01	43271586
SNP_IGA_135224	95	Pp01	43271711
SNP_IGA_135202	95	Pp01	43272556
SNP_IGA_135188	95	Pp01	43273517
SNP_IGA_135158	95	Pp01	43307147
SNP_IGA_135137	95.4	Pp01	43337658
SNP_IGA_135006	95.8	Pp01	43421329
SNP_IGA_134730	97.1	Pp01	43578596
SNP_IGA_131801	105.9	Pp01	45004037
SNP_IGA_131746	105.9	Pp01	45008832
SNP_IGA_131740	105.9	Pp01	45009054
SNP_IGA_131644	105.9	Pp01	45019530
SNP_IGA_131589	105.9	Pp01	45021914
SNP_IGA_131571	105.9	Pp01	45022200
SNP_IGA_131557	105.9	Pp01	45022954
SNP_IGA_131324	105.9	Pp01	45053469
SNP_IGA_131284	105.9	Pp01	45057152
SNP_IGA_131130	105.9	Pp01	45083225
SNP_IGA_131037	105.9	Pp01	45092724
SNP_IGA_130925	105.9	Pp01	45125156
SNP_IGA_130764	105.9	Pp01	45145386
SNP_IGA_130229	107.1	Pp01	45350266
SNP_IGA_129235	107.1	Pp01	45500921
SNP_IGA_128248	107.1	Pp01	45729372
SNP_IGA_129422	107.5	Pp01	45459468
SNP_IGA_128625	107.9	Pp01	45581205
SNP_IGA_128603	107.9	Pp01	45586061
SNP_IGA_129512	108.3	Pp01	45448596
SNP_IGA_128925	108.3	Pp01	45526898
SNP_IGA_126158	110.4	Pp01	46430951
SNP_IGA_126124	110.4	Pp01	46434126
SNP_IGA_125812	110.9	Pp01	46618035
SNP_IGA_125219	113.3	Pp01	46984218
SNP_IGA_123834	117	Pp01	47470681
SNP_IGA_123766	117.4	Pp01	47489467
LG2
SNP_IGA_238423	0	Pp02	201667	Super_20
SNP_IGA_238077	0	Pp02	246414
SNP_IGA_237273	0	Pp02	397976
SNP_IGA_236666	0	Pp02	460506
SNP_IGA_236414	0	Pp02	475594
SNP_IGA_236409	0	Pp02	475884
SNP_IGA_236039	0	Pp02	495441
SNP_IGA_235112	1.7	Pp02	716532
SNP_IGA_234544	1.7	Pp02	785621
SNP_IGA_234465	1.7	Pp02	788109
SNP_IGA_234414	1.7	Pp02	796774
SNP_IGA_233804	2.1	Pp02	897200
SNP_IGA_233375	2.1	Pp02	929698
SNP_IGA_230793	3.3	Pp02	1306556
SNP_IGA_229248	3.7	Pp02	1518150
SNP_IGA_136625	4.1	Pp02	2002076	Super_5
SNP_IGA_141858	7	Pp02	2657912
SNP_IGA_142599	7.9	Pp02	2722993
SNP_IGA_143917	8.3	Pp02	2803873
SNP_IGA_140823	8.7	Pp02	2521850
SNP_IGA_140857	8.7	Pp02	2522787
SNP_IGA_140922	8.7	Pp02	2524150
SNP_IGA_140965	8.7	Pp02	2525873
SNP_IGA_143809	8.7	Pp02	2799556
SNP_IGA_143925	8.7	Pp02	2804127
SNP_IGA_144902	8.7	Pp02	2863865
SNP_IGA_145447	8.7	Pp02	2895768
SNP_IGA_145717	8.7	Pp02	2920993
SNP_IGA_146377	8.7	Pp02	2946946
SNP_IGA_146410	8.7	Pp02	2947821
SNP_IGA_146765	8.7	Pp02	2969445
SNP_IGA_147360	8.7	Pp02	3022296
SNP_IGA_147710	8.7	Pp02	3038230
SNP_IGA_147716	8.7	Pp02	3038285
SNP_IGA_148492	8.7	Pp02	3092957
SNP_IGA_149957	8.7	Pp02	3213504
SNP_IGA_150539	8.7	Pp02	3265085
SNP_IGA_157983	10.9	Pp02	3928245
SNP_IGA_158011	10.9	Pp02	3932608
SNP_IGA_158089	11.2	Pp02	3945235
SNP_IGA_158157	11.2	Pp02	3950361
SNP_IGA_158810	11.2	Pp02	3983748
SNP_IGA_158824	11.2	Pp02	3984197
SNP_IGA_158848	11.2	Pp02	3985111
SNP_IGA_160222	11.4	Pp02	4119043
SNP_IGA_163725	12	Pp02	4354493
SNP_IGA_164844	12	Pp02	4467301
SNP_IGA_164863	12	Pp02	4468425
SNP_IGA_166896	12.6	Pp02	4647354
SNP_IGA_167745	13.5	Pp02	4710813
SNP_IGA_167905	13.5	Pp02	4720630
SNP_IGA_169909	13.5	Pp02	4813040
SNP_IGA_171984	13.5	Pp02	4916796
SNP_IGA_172653	13.5	Pp02	4938668
SNP_IGA_174391	13.7	Pp02	5021317
SNP_IGA_174463	13.7	Pp02	5024402
SNP_IGA_174469	13.7	Pp02	5024578
SNP_IGA_174486	13.7	Pp02	5024769
SNP_IGA_174491	13.7	Pp02	5024837
SNP_IGA_174929	13.7	Pp02	5056209
SNP_IGA_180845	14.6	Pp02	5522500
SNP_IGA_187679	15.5	Pp02	5976198
SNP_IGA_188519	15.7	Pp02	6031712
SNP_IGA_188540	15.7	Pp02	6032310
SNP_IGA_188736	15.7	Pp02	6043326
SNP_IGA_187399	16.2	Pp02	5903294
SNP_IGA_192643	16.2	Pp02	6261644
SNP_IGA_192917	16.4	Pp02	6281831
SNP_IGA_194068	16.6	Pp02	6463201
SNP_IGA_194080	16.6	Pp02	6463491
SNP_IGA_194090	16.6	Pp02	6463660
SNP_IGA_195069	16.6	Pp02	6542937
SNP_IGA_195139	16.6	Pp02	6545496
SNP_IGA_198699	17.4	Pp02	6753677
SNP_IGA_199043	17.4	Pp02	6770795
SNP_IGA_200478	17.4	Pp02	6820735
SNP_IGA_207592	18	Pp02	7609681
SNP_IGA_207600	18	Pp02	7610099
SNP_IGA_208462	18.2	Pp02	7704800
SNP_IGA_208760	18.2	Pp02	7760204
SNP_IGA_214576	18.4	Pp02	8573843
SNP_IGA_214594	18.4	Pp02	8575875
SNP_IGA_217686	19.3	Pp02	8937623
SNP_IGA_217696	19.3	Pp02	8938317
SNP_IGA_217794	19.3	Pp02	8950628
SNP_IGA_217815	19.3	Pp02	8955153
SNP_IGA_218596	19.3	Pp02	9031544
SNP_IGA_222200	19.3	Pp02	9668809
SNP_IGA_222978	19.3	Pp02	9737108
SNP_IGA_223483	19.3	Pp02	9815330
SNP_IGA_463805	19.9	Pp02	10884624	Super_448
SNP_IGA_461613	20.9	Pp02	11416853
SNP_IGA_459355	21.2	Pp02	11861342
SNP_IGA_456943	22.2	Pp02	12129454
SNP_IGA_456657	22.2	Pp02	12153094
SNP_IGA_456647	22.2	Pp02	12153354
SNP_IGA_456642	22.2	Pp02	12153402
SNP_IGA_456637	22.2	Pp02	12153506
SNP_IGA_456476	22.2	Pp02	12166744
SNP_IGA_456226	22.2	Pp02	12190022
SNP_IGA_456188	22.2	Pp02	12191712
SNP_IGA_905196	22.2	Pp02	13180940	Super_30
SNP_IGA_906871	22.2	Pp02	13368555
SNP_IGA_240162	22.6	Pp02	13486292	Super_12
SNP_IGA_240333	22.6	Pp02	13538167
SNP_IGA_240770	22.6	Pp02	13596264
SNP_IGA_244140	23.2	Pp02	13949324
SNP_IGA_244705	23.4	Pp02	14033067
SNP_IGA_245946	24.5	Pp02	14320631
SNP_IGA_248434	24.9	Pp02	14819294
SNP_IGA_249781	27.6	Pp02	15218516
SNP_IGA_249849	27.6	Pp02	15242439
SNP_IGA_254602	28.7	Pp02	16080241
SNP_IGA_258340	29.9	Pp02	17040217
SNP_IGA_260301	30.6	Pp02	17512920
SNP_IGA_260373	30.6	Pp02	17552314
SNP_IGA_260384	30.6	Pp02	17552721
SNP_IGA_261034	30.6	Pp02	17640835
SNP_IGA_261581	31.4	Pp02	17688481
SNP_IGA_261588	31.4	Pp02	17689903
SNP_IGA_261595	31.4	Pp02	17691161
SNP_IGA_261611	31.4	Pp02	17693915
SNP_IGA_261865	31.4	Pp02	17748552
SNP_IGA_261920	31.4	Pp02	17762876
SNP_IGA_766992	31.4	Pp02	18613550	Super_450
SNP_IGA_263828	32.9	Pp02	19233500	Super_4
SNP_IGA_264149	32.9	Pp02	19390416
SNP_IGA_264220	32.9	Pp02	19404885
SNP_IGA_264293	32.9	Pp02	19423538
SNP_IGA_264399	32.9	Pp02	19466555
SNP_IGA_264409	32.9	Pp02	19470301
SNP_IGA_264590	32.9	Pp02	19527264
SNP_IGA_265783	32.9	Pp02	19719152
SNP_IGA_266058	32.9	Pp02	19743536
SNP_IGA_266063	32.9	Pp02	19744284
SNP_IGA_266305	32.9	Pp02	19776973
SNP_IGA_266317	32.9	Pp02	19778181
SNP_IGA_266322	32.9	Pp02	19778958
SNP_IGA_266359	32.9	Pp02	19785133
SNP_IGA_266411	32.9	Pp02	19797245
SNP_IGA_268131	32.9	Pp02	20081282
SNP_IGA_268182	32.9	Pp02	20094959
SNP_IGA_269403	35.6	Pp02	20861232
SNP_IGA_269409	35.6	Pp02	20861823
SNP_IGA_269416	35.6	Pp02	20862174
SNP_IGA_269432	35.6	Pp02	20869573
SNP_IGA_269660	35.6	Pp02	20980884
SNP_IGA_270116	36.8	Pp02	21107115
SNP_IGA_270128	36.8	Pp02	21107387
SNP_IGA_270459	36.8	Pp02	21134777
SNP_IGA_270484	36.8	Pp02	21137452
SNP_IGA_270493	36.8	Pp02	21138465
SNP_IGA_270597	36.8	Pp02	21148225
SNP_IGA_270865	36.8	Pp02	21169933
SNP_IGA_271203	36.8	Pp02	21188025
SNP_IGA_271396	36.8	Pp02	21201164
snp_scaffold_2_18006017	37.5	Pp02	21582296
SNP_IGA_273175	37.5	Pp02	21600017
SNP_IGA_273234	37.5	Pp02	21622549
SNP_IGA_273490	37.5	Pp02	21726273
SNP_IGA_273751	38.7	Pp02	21789429
SNP_IGA_273894	38.7	Pp02	21818397
SNP_IGA_273993	38.7	Pp02	21854619
SNP_IGA_274016	38.7	Pp02	21859914
SNP_IGA_274133	38.7	Pp02	21893084
SNP_IGA_274187	38.7	Pp02	21894387
SNP_IGA_274310	38.7	Pp02	21897299
SNP_IGA_274331	38.7	Pp02	21898312
SNP_IGA_275189	39.8	Pp02	22195492
SNP_IGA_275341	40.2	Pp02	22246297
SNP_IGA_275364	40.2	Pp02	22260069
SNP_IGA_275481	40.6	Pp02	22283128
SNP_IGA_275502	40.6	Pp02	22301505
SNP_IGA_278814	45.6	Pp02	23916218
SNP_IGA_278849	45.6	Pp02	23922084
SNP_IGA_279439	47.5	Pp02	24097173
SNP_IGA_279619	47.5	Pp02	24174471
SNP_IGA_279668	47.5	Pp02	24200547
SNP_IGA_279887	48.1	Pp02	24288259
SNP_IGA_280755	49.8	Pp02	24562855
SNP_IGA_280773	49.8	Pp02	24569316
SNP_IGA_281035	50.7	Pp02	24701152
SNP_IGA_281128	50.7	Pp02	24750043
SNP_IGA_281266	51.1	Pp02	24845912
SNP_IGA_281881	52.1	Pp02	25145619
SNP_IGA_282012	52.1	Pp02	25188118
SNP_IGA_282582	52.7	Pp02	25509455
SNP_IGA_283188	54.6	Pp02	25791732
SNP_IGA_283581	55.8	Pp02	25940231
SNP_IGA_285058	58.1	Pp02	26895362
SNP_IGA_286335	63.2	Pp02	28055346	Super_462
SNP_IGA_286677	63.6	Pp02	28328235
SNP_IGA_287522	65.3	Pp02	28709981
SNP_IGA_287629	65.3	Pp02	28808464
SNP_IGA_288000	66.7	Pp02	28966007
SNP_IGA_288054	67.2	Pp02	28997843
SNP_IGA_288098	67.2	Pp02	29001997
SNP_IGA_288187	67.6	Pp02	29032418
SNP_IGA_288267	67.6	Pp02	29088081
SNP_IGA_288447	67.8	Pp02	29113705
SNP_IGA_288458	67.8	Pp02	29119649
SNP_IGA_288486	67.8	Pp02	29135320
SNP_IGA_288668	68.6	Pp02	29241773
SNP_IGA_288845	69	Pp02	29376788
SNP_IGA_288893	69	Pp02	29396183
SNP_IGA_289567	69.9	Pp02	29853834
SNP_IGA_290175	70.9	Pp02	30177191
LG3
SNP_IGA_898654	0	Pp03	742389	Super_24
SNP_IGA_291021	0	Pp03	924446	Super_458
SNP_IGA_291055	0	Pp03	929735
SNP_IGA_291987	0.4	Pp03	1260092
SNP_IGA_292008	0.4	Pp03	1265195
SNP_IGA_292307	0.4	Pp03	1316668
SNP_IGA_293254	0.4	Pp03	1823794
SNP_IGA_294410	1.4	Pp03	2213320
SNP_IGA_295145	4.1	Pp03	2683483
SNP_IGA_295644	5	Pp03	2902509
SNP_IGA_295649	5	Pp03	2902943
SNP_IGA_295658	5	Pp03	2903469
SNP_IGA_295664	5	Pp03	2904624
SNP_IGA_295763	5	Pp03	2922341
SNP_IGA_295978	6.2	Pp03	3058863
SNP_IGA_296203	7.4	Pp03	3148187
SNP_IGA_296355	7.4	Pp03	3207060
SNP_IGA_296553	7.4	Pp03	3238014
SNP_IGA_296562	7.4	Pp03	3240554
SNP_IGA_296682	7.9	Pp03	3297999
SNP_IGA_296886	7.9	Pp03	3384939
SNP_IGA_296900	7.9	Pp03	3390662
SNP_IGA_297128	8.3	Pp03	3507642
SNP_IGA_297495	8.7	Pp03	3634503
SNP_IGA_297497	8.7	Pp03	3635392
SNP_IGA_297507	8.7	Pp03	3636637
SNP_IGA_297841	9.9	Pp03	3802524
SNP_IGA_298109	9.9	Pp03	3884262
SNP_IGA_298139	9.9	Pp03	3892167
SNP_IGA_298308	10.1	Pp03	3925205
SNP_IGA_298154	10.3	Pp03	3895956
SNP_IGA_298287	10.3	Pp03	3923841
SNP_IGA_298417	10.3	Pp03	3932359
SNP_IGA_298449	10.3	Pp03	3934669
SNP_IGA_298487	10.3	Pp03	3938065
SNP_IGA_298541	10.3	Pp03	3948839
SNP_IGA_298575	10.3	Pp03	3951918
SNP_IGA_298580	10.3	Pp03	3952054
SNP_IGA_298621	10.3	Pp03	3954670
SNP_IGA_298636	10.3	Pp03	3955088
SNP_IGA_298943	11.2	Pp03	3989754
SNP_IGA_299003	11.2	Pp03	3996613
SNP_IGA_299341	12	Pp03	4078942
SNP_IGA_300098	12.4	Pp03	4253071
SNP_IGA_300389	12.4	Pp03	4349089
SNP_IGA_300851	13.2	Pp03	4447524
SNP_IGA_300877	13.2	Pp03	4465511
SNP_IGA_300953	13.2	Pp03	4477028
SNP_IGA_301473	14.1	Pp03	4586701
snp_scaffold_3_3770195	14.5	Pp03	4631081
SNP_IGA_301707	14.5	Pp03	4633314
SNP_IGA_301843	14.5	Pp03	4652712
SNP_IGA_301913	14.5	Pp03	4656100
SNP_IGA_301956	14.5	Pp03	4659802
SNP_IGA_302042	14.5	Pp03	4679428
SNP_IGA_302772	14.5	Pp03	4764398
SNP_IGA_302823	14.5	Pp03	4769514
SNP_IGA_302830	14.5	Pp03	4770475
SNP_IGA_303086	14.5	Pp03	4817453
SNP_IGA_303514	14.5	Pp03	4845567
SNP_IGA_303527	14.5	Pp03	4847278
SNP_IGA_303535	14.5	Pp03	4848339
SNP_IGA_303564	14.5	Pp03	4850180
SNP_IGA_304082	14.9	Pp03	4909251
SNP_IGA_304227	14.9	Pp03	4940656
SNP_IGA_304307	14.9	Pp03	4946629
SNP_IGA_304755	15.7	Pp03	5054189
SNP_IGA_304773	15.7	Pp03	5058030
SNP_IGA_304790	15.7	Pp03	5061816
SNP_IGA_304930	16.1	Pp03	5090436
SNP_IGA_305148	16.1	Pp03	5116410
SNP_IGA_305427	16.9	Pp03	5189172
SNP_IGA_305449	16.9	Pp03	5199286
SNP_IGA_305762	17.4	Pp03	5279843
SNP_IGA_305895	17.4	Pp03	5330033
SNP_IGA_306024	17.4	Pp03	5365326
SNP_IGA_306147	17.4	Pp03	5439416
SNP_IGA_306400	18.6	Pp03	5572136
SNP_IGA_306593	18.6	Pp03	5656350
SNP_IGA_306604	18.6	Pp03	5663242
SNP_IGA_306624	18.6	Pp03	5667062
SNP_IGA_306640	18.6	Pp03	5670995
SNP_IGA_306650	18.6	Pp03	5673399
SNP_IGA_306856	18.6	Pp03	5702142
SNP_IGA_306900	18.6	Pp03	5715583
SNP_IGA_307037	18.6	Pp03	5763928
SNP_IGA_307230	18.6	Pp03	5805089
SNP_IGA_307422	18.6	Pp03	5889021
SNP_IGA_307918	18.6	Pp03	6095233
SNP_IGA_307983	18.6	Pp03	6106525
SNP_IGA_309338	19.8	Pp03	6518986
SNP_IGA_309462	19.8	Pp03	6564085
SNP_IGA_309473	19.8	Pp03	6571458
SNP_IGA_309554	19.8	Pp03	6596824
SNP_IGA_309635	19.8	Pp03	6602423
SNP_IGA_309724	19.8	Pp03	6615375
SNP_IGA_309737	19.8	Pp03	6616690
SNP_IGA_309872	19.8	Pp03	6638641
SNP_IGA_309881	19.8	Pp03	6640591
SNP_IGA_310057	19.8	Pp03	6704799
SNP_IGA_310338	19.8	Pp03	6750086
SNP_IGA_310467	19.8	Pp03	6786896
SNP_IGA_310548	19.8	Pp03	6819079
SNP_IGA_310553	19.8	Pp03	6819539
SNP_IGA_310566	19.8	Pp03	6819673
SNP_IGA_310760	19.8	Pp03	6832779
SNP_IGA_311336	19.8	Pp03	6924690
SNP_IGA_311537	20.3	Pp03	7001781
SNP_IGA_311645	20.3	Pp03	7014144
SNP_IGA_311856	20.3	Pp03	7041237
SNP_IGA_312052	20.3	Pp03	7088012
SNP_IGA_312409	20.7	Pp03	7143135
SNP_IGA_314353	23.1	Pp03	7575504
SNP_IGA_314503	24.4	Pp03	7640844
SNP_IGA_314509	24.4	Pp03	7641411
SNP_IGA_314521	24.4	Pp03	7642274
SNP_IGA_314544	24.4	Pp03	7644164
SNP_IGA_314588	24.4	Pp03	7647606
SNP_IGA_314598	24.4	Pp03	7648401
SNP_IGA_314631	24.4	Pp03	7652977
SNP_IGA_315904	24.4	Pp03	7903220
SNP_IGA_316047	24.4	Pp03	7943434
SNP_IGA_316877	24.4	Pp03	8194489
SNP_IGA_317001	24.4	Pp03	8214876
SNP_IGA_317114	24.4	Pp03	8230912
SNP_IGA_319280	26.9	Pp03	8714889
SNP_IGA_319344	26.9	Pp03	8720269
SNP_IGA_319883	26.9	Pp03	8996040	Super_21
SNP_IGA_322925	27.7	Pp03	9930816
SNP_IGA_323191	28.5	Pp03	10096084
SNP_IGA_324067	28.9	Pp03	10189798
SNP_IGA_324340	28.9	Pp03	10222618
SNP_IGA_324347	28.9	Pp03	10223404
SNP_IGA_435008	28.9	Pp03	10635613	Super_457
SNP_IGA_433772	28.9	Pp03	10880145
SNP_IGA_433760	28.9	Pp03	10881026
SNP_IGA_433600	28.9	Pp03	10890773
SNP_IGA_433596	28.9	Pp03	10890870
SNP_IGA_433588	28.9	Pp03	10891061
SNP_IGA_433575	28.9	Pp03	10891448
SNP_IGA_433555	28.9	Pp03	10891953
SNP_IGA_433542	28.9	Pp03	10892335
SNP_IGA_433302	28.9	Pp03	10900061
SNP_IGA_433205	28.9	Pp03	10908409
SNP_IGA_433197	28.9	Pp03	10908868
SNP_IGA_433191	28.9	Pp03	10909597
SNP_IGA_433063	28.9	Pp03	10925646
SNP_IGA_433059	28.9	Pp03	10925749
SNP_IGA_433050	28.9	Pp03	10926063
SNP_IGA_433045	28.9	Pp03	10926129
SNP_IGA_433036	28.9	Pp03	10926370
SNP_IGA_432632	28.9	Pp03	10952105
SNP_IGA_432536	28.9	Pp03	10957370
SNP_IGA_432210	29.3	Pp03	11016243
SNP_IGA_431437	29.3	Pp03	11211896
SNP_IGA_429668	30.2	Pp03	11504891
SNP_IGA_429299	30.2	Pp03	11564178
SNP_IGA_913769	30.2	Pp03	12526639	Super_31
SNP_IGA_916433	30.2	Pp03	12905117	Super_32
SNP_IGA_331956	34.3	Pp03	16380062	Super_451
SNP_IGA_331961	34.3	Pp03	16380369
SNP_IGA_332146	34.3	Pp03	16403699
SNP_IGA_332587	34.7	Pp03	16582356
SNP_IGA_332632	34.7	Pp03	16592542
SNP_IGA_332830	34.7	Pp03	16616769
SNP_IGA_332847	34.7	Pp03	16617698
SNP_IGA_333074	34.7	Pp03	16634203
SNP_IGA_333908	34.7	Pp03	16785224
SNP_IGA_340465	35.1	Pp03	17667216	Super_3
SNP_IGA_340471	35.1	Pp03	17668158
snp_3_12878608	37.2	Pp03	18221847
SNP_IGA_343288	38.4	Pp03	18666687
SNP_IGA_343311	38.4	Pp03	18669458
SNP_IGA_343432	38.4	Pp03	18681162
SNP_IGA_343501	38.4	Pp03	18693355
SNP_IGA_343513	38.4	Pp03	18694819
SNP_IGA_343534	38.4	Pp03	18704036
SNP_IGA_343773	38.4	Pp03	18762121
SNP_IGA_344064	38.4	Pp03	18831134
SNP_IGA_344612	38.4	Pp03	19098840
SNP_IGA_344712	38.9	Pp03	19158086
SNP_IGA_344789	38.9	Pp03	19234280
SNP_IGA_345700	38.9	Pp03	19365471
SNP_IGA_345704	38.9	Pp03	19365522
SNP_IGA_345797	38.9	Pp03	19379124
SNP_IGA_345809	38.9	Pp03	19379729
SNP_IGA_346164	40.1	Pp03	19471832
SNP_IGA_346196	40.1	Pp03	19476844
SNP_IGA_346608	40.5	Pp03	19570000
SNP_IGA_349097	42.6	Pp03	20241224
SNP_IGA_349233	42.6	Pp03	20300608
SNP_IGA_349682	42.6	Pp03	20389527
SNP_IGA_349707	42.6	Pp03	20422232
SNP_IGA_349757	42.6	Pp03	20430729
SNP_IGA_349789	42.6	Pp03	20443688
SNP_IGA_349831	42.6	Pp03	20473077
SNP_IGA_349932	43	Pp03	20497040
SNP_IGA_350137	45.1	Pp03	20574302
SNP_IGA_350280	45.1	Pp03	20659407
SNP_IGA_350488	45.1	Pp03	20699393
SNP_IGA_350573	45.1	Pp03	20708718
SNP_IGA_350620	45.1	Pp03	20710440
SNP_IGA_350827	45.1	Pp03	20790422
SNP_IGA_350842	45.1	Pp03	20792283
SNP_IGA_351038	45.1	Pp03	20861373
SNP_IGA_351612	45.5	Pp03	20960378
SNP_IGA_352122	46.7	Pp03	21274595
SNP_IGA_352362	46.7	Pp03	21341498
SNP_IGA_352413	46.7	Pp03	21392610
SNP_IGA_352618	47.1	Pp03	21435411
SNP_IGA_352749	47.1	Pp03	21455715
SNP_IGA_352778	47.1	Pp03	21459417
SNP_IGA_352789	47.1	Pp03	21462203
SNP_IGA_352841	47.1	Pp03	21480491
SNP_IGA_352942	47.1	Pp03	21504956
SNP_IGA_353088	47.1	Pp03	21530438
SNP_IGA_353324	47.5	Pp03	21569239
SNP_IGA_353328	47.5	Pp03	21570009
SNP_IGA_353369	47.5	Pp03	21574569
SNP_IGA_353395	48	Pp03	21591154
SNP_IGA_353457	48	Pp03	21609438
SNP_IGA_353674	48.4	Pp03	21694223
SNP_IGA_353861	48.4	Pp03	21710009
SNP_IGA_353937	48.4	Pp03	21719670
SNP_IGA_354000	48.4	Pp03	21738585
SNP_IGA_354028	48.4	Pp03	21741954
SNP_IGA_354647	49.2	Pp03	22001863
SNP_IGA_354802	49.6	Pp03	22082341
SNP_IGA_354950	49.6	Pp03	22093557
SNP_IGA_354980	49.6	Pp03	22098605
SNP_IGA_355382	49.6	Pp03	22125126
SNP_IGA_355590	49.6	Pp03	22185909
SNP_IGA_355801	50.4	Pp03	22245528
SNP_IGA_355814	50.4	Pp03	22257373
SNP_IGA_355957	50.4	Pp03	22267299
SNP_IGA_356179	50.4	Pp03	22294942
SNP_IGA_356344	50.4	Pp03	22328362
SNP_IGA_356407	50.4	Pp03	22345881
SNP_IGA_357326	51.3	Pp03	22608995
SNP_IGA_357335	51.3	Pp03	22609126
SNP_IGA_357344	51.3	Pp03	22609306
SNP_IGA_357353	51.3	Pp03	22609504
SNP_IGA_357381	51.3	Pp03	22611495
snp_scaffold_3_17617694	51.7	Pp03	22960356
SNP_IGA_358726	52.1	Pp03	23020670
SNP_IGA_359035	52.1	Pp03	23125167
SNP_IGA_359462	52.5	Pp03	23313820
SNP_IGA_359875	53.3	Pp03	23531813
SNP_IGA_359881	53.3	Pp03	23533116
snp_3_18270229	53.7	Pp03	23612892
SNP_IGA_360658	55	Pp03	23752721
SNP_IGA_360665	55	Pp03	23753180
SNP_IGA_360704	55.4	Pp03	23761973
SNP_IGA_360734	55.4	Pp03	23777072
SNP_IGA_360780	55.4	Pp03	23810854
SNP_IGA_361247	55.4	Pp03	24009584
SNP_IGA_361595	55.8	Pp03	24098416
SNP_IGA_363408	60.8	Pp03	25009525
SNP_IGA_363595	61.6	Pp03	25062868
SNP_IGA_363732	61.6	Pp03	25105201
SNP_IGA_363920	62	Pp03	25177624
SNP_IGA_364036	62	Pp03	25258726
SNP_IGA_364066	62	Pp03	25278056
SNP_IGA_364100	62	Pp03	25296052
SNP_IGA_364119	62	Pp03	25302232
SNP_IGA_364138	62	Pp03	25313742
SNP_IGA_364330	62	Pp03	25359487
SNP_IGA_364370	62	Pp03	25368982
SNP_IGA_364441	62.4	Pp03	25426981
SNP_IGA_364502	62.4	Pp03	25438785
SNP_IGA_364517	62.4	Pp03	25440837
SNP_IGA_364562	62.4	Pp03	25448805
SNP_IGA_364601	62.4	Pp03	25457488
SNP_IGA_364777	62.9	Pp03	25532580
SNP_IGA_365146	64.1	Pp03	25650703
SNP_IGA_365173	64.1	Pp03	25654287
SNP_IGA_365180	64.1	Pp03	25655025
SNP_IGA_365200	64.1	Pp03	25658134
SNP_IGA_365455	64.5	Pp03	25817589
SNP_IGA_365485	64.5	Pp03	25829460
SNP_IGA_365933	66.2	Pp03	26061895
SNP_IGA_366041	66.2	Pp03	26092752
SNP_IGA_366141	66.2	Pp03	26109846
SNP_IGA_366151	66.2	Pp03	26111164
SNP_IGA_366354	67	Pp03	26258949
SNP_IGA_366639	67	Pp03	26378711
SNP_IGA_367214	69.9	Pp03	26849962
SNP_IGA_367325	69.9	Pp03	26894937
SNP_IGA_367351	69.9	Pp03	26896749
SNP_IGA_367359	69.9	Pp03	26898275
SNP_IGA_367365	69.9	Pp03	26898684
SNP_IGA_367373	69.9	Pp03	26904500
LG4
SNP_IGA_368627	0	Pp04	117381	Super_8
SNP_IGA_368650	0.4	Pp04	140435
SNP_IGA_369261	2.1	Pp04	492102
SNP_IGA_369435	2.1	Pp04	522662
SNP_IGA_378027	5	Pp04	1293819
SNP_IGA_378053	5	Pp04	1294398
SNP_IGA_378095	5	Pp04	1314936
SNP_IGA_378159	5	Pp04	1321081
SNP_IGA_378374	5	Pp04	1326627
SNP_IGA_378727	5	Pp04	1340282
SNP_IGA_378731	5	Pp04	1340472
SNP_IGA_378809	5	Pp04	1345140
SNP_IGA_378819	5	Pp04	1346370
SNP_IGA_378876	5	Pp04	1350709
SNP_IGA_378885	5	Pp04	1351809
SNP_IGA_378894	5	Pp04	1353397
SNP_IGA_378949	5	Pp04	1358387
SNP_IGA_378966	5	Pp04	1360400
SNP_IGA_378981	5	Pp04	1361617
SNP_IGA_379061	5	Pp04	1366228
SNP_IGA_379179	5	Pp04	1378865
SNP_IGA_379244	5	Pp04	1382161
SNP_IGA_379278	5.2	Pp04	1384614
SNP_IGA_379284	5.2	Pp04	1385107
SNP_IGA_379314	5.2	Pp04	1387089
SNP_IGA_379387	5.2	Pp04	1390856
SNP_IGA_379393	5.2	Pp04	1391180
SNP_IGA_379402	5.2	Pp04	1391971
SNP_IGA_379411	5.2	Pp04	1392744
SNP_IGA_379586	5.2	Pp04	1401558
SNP_IGA_379611	5.2	Pp04	1403695
SNP_IGA_379622	5.2	Pp04	1405799
SNP_IGA_379653	5.2	Pp04	1409919
SNP_IGA_379693	5.2	Pp04	1413701
SNP_IGA_379856	5.5	Pp04	1477791
SNP_IGA_379876	5.5	Pp04	1488220
SNP_IGA_380079	5.5	Pp04	1518750
SNP_IGA_380176	5.8	Pp04	1526147
SNP_IGA_380180	5.8	Pp04	1530893
SNP_IGA_380189	5.8	Pp04	1531486
SNP_IGA_380218	5.8	Pp04	1543146
SNP_IGA_380323	5.8	Pp04	1615830
SNP_IGA_380358	6.1	Pp04	1618622
SNP_IGA_380436	6.1	Pp04	1732798
SNP_IGA_381287	9.5	Pp04	2299587
SNP_IGA_383043	11.7	Pp04	2889610
SNP_IGA_383080	11.9	Pp04	2900231
SNP_IGA_383492	12.9	Pp04	3062457
SNP_IGA_383686	12.9	Pp04	3092154
SNP_IGA_383740	12.9	Pp04	3138044
SNP_IGA_384554	13.9	Pp04	3410071
SNP_IGA_384731	14.1	Pp04	3485677
SNP_IGA_386970	17	Pp04	4410096
SNP_IGA_387021	17.2	Pp04	4473459
SNP_IGA_387239	17.5	Pp04	4533174
SNP_IGA_387302	17.5	Pp04	4540178
SNP_IGA_387459	17.5	Pp04	4594581
SNP_IGA_387584	17.5	Pp04	4601159
SNP_IGA_387593	17.5	Pp04	4602454
SNP_IGA_387598	17.5	Pp04	4602593
SNP_IGA_387984	17.5	Pp04	4680419
SNP_IGA_387992	17.5	Pp04	4680962
SNP_IGA_388006	17.5	Pp04	4681291
SNP_IGA_388125	17.5	Pp04	4691353
SNP_IGA_388168	17.5	Pp04	4697970
SNP_IGA_388217	17.5	Pp04	4699784
SNP_IGA_388234	17.5	Pp04	4701810
SNP_IGA_388246	17.5	Pp04	4703827
SNP_IGA_388332	17.5	Pp04	4707971
SNP_IGA_388346	17.5	Pp04	4708634
SNP_IGA_388388	17.5	Pp04	4720730
SNP_IGA_388457	17.5	Pp04	4738193
SNP_IGA_388476	17.5	Pp04	4739727
SNP_IGA_388527	17.5	Pp04	4741414
SNP_IGA_388543	17.5	Pp04	4741889
SNP_IGA_388558	17.5	Pp04	4742411
SNP_IGA_388564	17.5	Pp04	4744132
SNP_IGA_388654	17.5	Pp04	4760411
SNP_IGA_388802	17.5	Pp04	4769962
SNP_IGA_388812	17.5	Pp04	4772512
SNP_IGA_388855	17.5	Pp04	4781977
SNP_IGA_390430	18.5	Pp04	5202786
SNP_IGA_390507	18.5	Pp04	5209447
SNP_IGA_394780	19.3	Pp04	5464700	Super_26
SNP_IGA_393752	19.9	Pp04	5727672
SNP_IGA_393740	19.9	Pp04	5732173
SNP_IGA_393735	19.9	Pp04	5733633
SNP_IGA_395152	20.6	Pp04	5369009
SNP_IGA_393759	21.2	Pp04	5723223
SNP_IGA_393684	21.8	Pp04	5748833
SNP_IGA_392950	21.8	Pp04	5824755
SNP_IGA_392239	21.8	Pp04	5934353
SNP_IGA_392232	21.8	Pp04	5935544
SNP_IGA_392228	21.8	Pp04	5936342
SNP_IGA_392147	21.8	Pp04	5950616
SNP_IGA_392186	22.2	Pp04	5942181
SNP_IGA_391629	22.2	Pp04	6010605
SNP_IGA_391620	22.2	Pp04	6012055
SNP_IGA_391543	22.2	Pp04	6021326
SNP_IGA_395621	22.5	Pp04	6284199	Super_460
SNP_IGA_397165	24.1	Pp04	6534322
SNP_IGA_397696	24.1	Pp04	6688718
SNP_IGA_397710	24.1	Pp04	6694626
SNP_IGA_397802	24.1	Pp04	6712809
SNP_IGA_399466	25.4	Pp04	7120037
SNP_IGA_399474	25.4	Pp04	7120476
SNP_IGA_399565	25.4	Pp04	7135592
SNP_IGA_399569	25.4	Pp04	7136087
SNP_IGA_399599	25.4	Pp04	7144391
SNP_IGA_399658	25.4	Pp04	7148600
SNP_IGA_399756	25.4	Pp04	7156172
SNP_IGA_399812	25.4	Pp04	7158923
SNP_IGA_399849	25.4	Pp04	7161033
SNP_IGA_399858	25.4	Pp04	7161945
SNP_IGA_399868	25.4	Pp04	7163184
SNP_IGA_400090	25.4	Pp04	7219399
SNP_IGA_400126	25.4	Pp04	7227689
SNP_IGA_400260	25.4	Pp04	7244980
SNP_IGA_400521	25.8	Pp04	7309346
SNP_IGA_400572	25.8	Pp04	7323849
SNP_IGA_400613	25.8	Pp04	7332837
SNP_IGA_400661	25.8	Pp04	7361767
SNP_IGA_400774	26	Pp04	7401493
SNP_IGA_400811	26	Pp04	7407878
SNP_IGA_400858	26.2	Pp04	7413838
SNP_IGA_401886	29.9	Pp04	8233517	Super_455
SNP_IGA_402192	30.3	Pp04	8352011
SNP_IGA_402256	30.3	Pp04	8371579
SNP_IGA_402081	30.7	Pp04	8319282
SNP_IGA_402569	30.7	Pp04	8581271
SNP_IGA_402724	30.7	Pp04	8686203
SNP_IGA_402745	30.7	Pp04	8724897
SNP_IGA_403152	33.4	Pp04	8977975
SNP_IGA_403613	33.8	Pp04	9052116
SNP_IGA_403727	34	Pp04	9103325
SNP_IGA_405623	34	Pp04	9640313
SNP_IGA_405628	34	Pp04	9640863
SNP_IGA_405949	34	Pp04	9701574
SNP_IGA_407115	36.4	Pp04	9947470
SNP_IGA_407364	36.4	Pp04	10015773
SNP_IGA_407812	36.4	Pp04	10037702
SNP_IGA_407900	36.6	Pp04	10051308
SNP_IGA_407919	36.6	Pp04	10057674
SNP_IGA_409167	37.6	Pp04	10365342
SNP_IGA_409379	37.6	Pp04	10389254
SNP_IGA_409449	37.6	Pp04	10395507
SNP_IGA_409453	37.6	Pp04	10396616
SNP_IGA_410478	39.5	Pp04	10760086
SNP_IGA_412338	41.6	Pp04	11208347
SNP_IGA_412380	41.6	Pp04	11215501
SNP_IGA_412430	41.6	Pp04	11226302
SNP_IGA_412662	41.6	Pp04	11298736
SNP_IGA_413115	42.4	Pp04	11593768
SNP_IGA_413365	42.4	Pp04	11654504
SNP_IGA_413934	42.8	Pp04	11956738
SNP_IGA_413999	42.8	Pp04	11971981
SNP_IGA_414017	42.8	Pp04	11974617
SNP_IGA_415382	44.7	Pp04	12546297
SNP_IGA_417094	45.5	Pp04	12971285
SNP_IGA_417310	45.9	Pp04	13034674
SNP_IGA_417666	46.3	Pp04	13091850
SNP_IGA_418108	47	Pp04	13271987
SNP_IGA_418890	47.4	Pp04	13442233
SNP_IGA_419614	49.2	Pp04	13633831
SNP_IGA_419699	49.2	Pp04	13652399
SNP_IGA_420316	49.9	Pp04	13813285
SNP_IGA_420362	49.9	Pp04	13816498
SNP_IGA_420819	50.1	Pp04	13949755
SNP_IGA_420829	50.3	Pp04	13950335
SNP_IGA_420955	50.7	Pp04	13977791
SNP_IGA_421173	50.7	Pp04	14020637
SNP_IGA_425952	52.1	Pp04	14769875
SNP_IGA_425979	52.1	Pp04	14777173
SNP_IGA_438222	53.6	Pp04	15514468	Super_449
SNP_IGA_438226	53.6	Pp04	15515638
SNP_IGA_438606	54.5	Pp04	15646308
SNP_IGA_439186	55.1	Pp04	15742278
SNP_IGA_439205	55.1	Pp04	15753010
SNP_IGA_440116	56.7	Pp04	16084694
SNP_IGA_441507	57.5	Pp04	16511312
SNP_IGA_441904	57.5	Pp04	16610963
SNP_IGA_442056	57.5	Pp04	16635288
SNP_IGA_442063	57.5	Pp04	16636395
SNP_IGA_442235	57.8	Pp04	16674024
SNP_IGA_442526	58.6	Pp04	16743735
SNP_IGA_443441	58.6	Pp04	16858491
snp_4_19087691	58.8	Pp04	17176059
SNP_IGA_445812	59	Pp04	17415659
SNP_IGA_445821	59	Pp04	17415790
SNP_IGA_445826	59	Pp04	17415882
SNP_IGA_445835	59	Pp04	17416010
SNP_IGA_445840	59	Pp04	17416107
SNP_IGA_445890	59	Pp04	17417061
SNP_IGA_445902	59	Pp04	17417393
SNP_IGA_445919	59	Pp04	17417811
SNP_IGA_445923	59	Pp04	17417861
SNP_IGA_445689	59.2	Pp04	17409876
SNP_IGA_446745	60	Pp04	17587156
SNP_IGA_453586	62.7	Pp04	18725983
SNP_IGA_453669	62.7	Pp04	18730554
SNP_IGA_453774	62.7	Pp04	18735941
SNP_IGA_454257	62.7	Pp04	18750563
SNP_IGA_454568	62.7	Pp04	18760831
SNP_IGA_455216	62.7	Pp04	18802018
SNP_IGA_455222	62.7	Pp04	18802250
SNP_IGA_465802	62.7	Pp04	18882347	Super_454
SNP_IGA_466532	62.7	Pp04	18929411
SNP_IGA_467302	62.7	Pp04	19028425
SNP_IGA_467618	62.7	Pp04	19086802
SNP_IGA_477336	64	Pp04	19833919
SNP_IGA_481403	65.6	Pp04	20113056
SNP_IGA_481642	65.6	Pp04	20126632
SNP_IGA_481913	65.6	Pp04	20140300
SNP_IGA_482096	65.6	Pp04	20151850
SNP_IGA_482102	65.6	Pp04	20152067
SNP_IGA_482137	65.6	Pp04	20153583
SNP_IGA_482303	65.6	Pp04	20160237
SNP_IGA_482309	65.6	Pp04	20160427
SNP_IGA_482587	65.6	Pp04	20176048
SNP_IGA_484030	65.6	Pp04	20243860
SNP_IGA_484200	65.6	Pp04	20270725
SNP_IGA_484661	65.6	Pp04	20317857
SNP_IGA_484668	65.6	Pp04	20318536
SNP_IGA_492606	65.6	Pp04	21311526
SNP_IGA_492989	65.6	Pp04	21367816
SNP_IGA_493029	65.6	Pp04	21370198
SNP_IGA_493848	65.6	Pp04	21410939
SNP_IGA_494186	65.6	Pp04	21449053
SNP_IGA_494363	65.6	Pp04	21461984
SNP_IGA_494368	65.6	Pp04	21462210
SNP_IGA_494375	65.6	Pp04	21462546
SNP_IGA_494386	65.6	Pp04	21463309
SNP_IGA_494393	65.6	Pp04	21463840
SNP_IGA_494400	65.6	Pp04	21464229
SNP_IGA_494490	65.6	Pp04	21474723
SNP_IGA_494527	65.6	Pp04	21478945
SNP_IGA_494799	65.6	Pp04	21497179
SNP_IGA_495167	65.6	Pp04	21518986
SNP_IGA_495174	65.6	Pp04	21519377
SNP_IGA_495281	65.6	Pp04	21527013
SNP_IGA_495661	65.6	Pp04	21543354
SNP_IGA_497482	65.6	Pp04	21627817
SNP_IGA_498145	65.6	Pp04	21648593
SNP_IGA_498164	65.6	Pp04	21649593
SNP_IGA_498173	65.6	Pp04	21649816
SNP_IGA_498183	65.6	Pp04	21650249
SNP_IGA_499780	65.6	Pp04	21720307
SNP_IGA_499790	65.6	Pp04	21720605
SNP_IGA_499828	65.6	Pp04	21721915
SNP_IGA_499833	65.6	Pp04	21722367
SNP_IGA_499837	65.6	Pp04	21722460
SNP_IGA_499853	65.6	Pp04	21722899
SNP_IGA_500006	65.6	Pp04	21731081
SNP_IGA_500365	65.6	Pp04	21746792
SNP_IGA_500373	65.6	Pp04	21748078
SNP_IGA_500525	65.6	Pp04	21768633
SNP_IGA_500532	65.6	Pp04	21768841
SNP_IGA_500743	65.6	Pp04	21783511
SNP_IGA_500899	65.6	Pp04	21803738
SNP_IGA_500917	65.6	Pp04	21807336
SNP_IGA_501464	65.6	Pp04	21864949
SNP_IGA_501471	65.6	Pp04	21865436
SNP_IGA_501797	65.6	Pp04	21880508
SNP_IGA_501810	65.6	Pp04	21881117
SNP_IGA_501824	65.6	Pp04	21881536
SNP_IGA_501831	65.6	Pp04	21881859
SNP_IGA_501838	65.6	Pp04	21882342
SNP_IGA_502166	65.6	Pp04	21898989
SNP_IGA_502685	65.6	Pp04	21954479
SNP_IGA_502691	65.6	Pp04	21954926
SNP_IGA_502744	65.6	Pp04	21958845
SNP_IGA_503636	65.6	Pp04	22011195
SNP_IGA_503676	65.6	Pp04	22017921
SNP_IGA_503774	65.6	Pp04	22026934
SNP_IGA_504749	65.6	Pp04	22090423
SNP_IGA_504860	65.6	Pp04	22096862
SNP_IGA_505014	65.6	Pp04	22105000
SNP_IGA_505209	65.6	Pp04	22128872
SNP_IGA_505247	65.6	Pp04	22130931
SNP_IGA_505335	65.6	Pp04	22137320
SNP_IGA_505349	65.6	Pp04	22138228
SNP_IGA_505611	65.6	Pp04	22166110
SNP_IGA_505617	65.6	Pp04	22166346
SNP_IGA_505624	65.6	Pp04	22166682
SNP_IGA_508045	65.6	Pp04	22290969
SNP_IGA_513331	65.8	Pp04	22614119
SNP_IGA_494191	66	Pp04	21449187
SNP_IGA_508230	66	Pp04	22302856
SNP_IGA_508239	66	Pp04	22304013
SNP_IGA_509218	66	Pp04	22354065
SNP_IGA_509289	66	Pp04	22359194
SNP_IGA_509304	66	Pp04	22359607
SNP_IGA_509310	66	Pp04	22359785
SNP_IGA_510106	66	Pp04	22395467
SNP_IGA_511272	66	Pp04	22473816
SNP_IGA_511581	66	Pp04	22498796
SNP_IGA_511595	66	Pp04	22499636
SNP_IGA_511853	66	Pp04	22534938
SNP_IGA_511929	66	Pp04	22537956
SNP_IGA_511970	66	Pp04	22539086
SNP_IGA_511994	66	Pp04	22539706
SNP_IGA_512011	66	Pp04	22540589
SNP_IGA_512239	66	Pp04	22572642
SNP_IGA_513132	66	Pp04	22610165
SNP_IGA_513140	66	Pp04	22610522
SNP_IGA_513205	66	Pp04	22612337
SNP_IGA_513226	66	Pp04	22612704
SNP_IGA_513232	66	Pp04	22612776
SNP_IGA_513253	66	Pp04	22613096
SNP_IGA_513277	66	Pp04	22613424
SNP_IGA_513286	66	Pp04	22613560
SNP_IGA_513312	66	Pp04	22613908
SNP_IGA_513446	66	Pp04	22615665
SNP_IGA_513496	66	Pp04	22616791
SNP_IGA_513502	66	Pp04	22616919
SNP_IGA_513510	66	Pp04	22617068
SNP_IGA_513553	66	Pp04	22617698
SNP_IGA_513566	66	Pp04	22618033
SNP_IGA_513609	66	Pp04	22618971
SNP_IGA_513616	66	Pp04	22619108
SNP_IGA_513867	66	Pp04	22634362
SNP_IGA_513877	66	Pp04	22634495
SNP_IGA_514224	66	Pp04	22664303
SNP_IGA_514243	66	Pp04	22665326
SNP_IGA_514263	66	Pp04	22666477
SNP_IGA_514458	66	Pp04	22685976
SNP_IGA_515075	66	Pp04	22735865
SNP_IGA_515140	66	Pp04	22739761
SNP_IGA_515364	66	Pp04	22750033
SNP_IGA_516026	66	Pp04	22779396
SNP_IGA_516589	66	Pp04	22834429
SNP_IGA_516818	66	Pp04	22848955
SNP_IGA_516824	66	Pp04	22849976
SNP_IGA_517321	66	Pp04	22883122
SNP_IGA_517325	66	Pp04	22883377
SNP_IGA_509284	66.2	Pp04	22358783
SNP_IGA_517406	66.4	Pp04	22891625
SNP_IGA_517550	66.4	Pp04	22907058
snp_4_26539922	66.4	Pp04	22937271
SNP_IGA_517894	66.4	Pp04	22944736
SNP_IGA_517901	66.4	Pp04	22945578
SNP_IGA_518080	66.4	Pp04	22957853
SNP_IGA_518093	66.4	Pp04	22958381
SNP_IGA_518240	66.4	Pp04	22988619
SNP_IGA_518431	66.4	Pp04	23010536
SNP_IGA_518477	66.4	Pp04	23014582
SNP_IGA_518497	66.4	Pp04	23016513
SNP_IGA_518662	66.4	Pp04	23040071
SNP_IGA_518694	66.4	Pp04	23047875
SNP_IGA_518831	66.4	Pp04	23057330
SNP_IGA_518959	66.4	Pp04	23061769
SNP_IGA_519002	66.4	Pp04	23065616
SNP_IGA_519188	66.4	Pp04	23084375
SNP_IGA_519214	66.4	Pp04	23086528
SNP_IGA_519232	66.4	Pp04	23088034
SNP_IGA_520427	66.8	Pp04	23163675
SNP_IGA_520668	66.8	Pp04	23172454
snp_scaffold_4_26802128	66.8	Pp04	23199477
SNP_IGA_521233	66.8	Pp04	23200445
SNP_IGA_521243	66.8	Pp04	23201395
SNP_IGA_521252	66.8	Pp04	23202007
SNP_IGA_521563	66.8	Pp04	23240678
SNP_IGA_521577	66.8	Pp04	23243500
SNP_IGA_521613	66.8	Pp04	23248337
SNP_IGA_521628	66.8	Pp04	23249165
SNP_IGA_521760	66.8	Pp04	23259881
SNP_IGA_521779	66.8	Pp04	23262750
SNP_IGA_522643	66.8	Pp04	23311964
SNP_IGA_522648	66.8	Pp04	23312133
SNP_IGA_522961	66.8	Pp04	23327746
SNP_IGA_523156	67.3	Pp04	23338077
SNP_IGA_523180	67.3	Pp04	23339451
SNP_IGA_523185	67.3	Pp04	23339639
SNP_IGA_523841	67.3	Pp04	23374167
SNP_IGA_523911	67.3	Pp04	23381911
SNP_IGA_524539	67.3	Pp04	23433537
SNP_IGA_524584	67.3	Pp04	23438358
SNP_IGA_524652	67.3	Pp04	23446109
SNP_IGA_524703	67.3	Pp04	23451920
SNP_IGA_524964	67.3	Pp04	23473518
SNP_IGA_524971	67.3	Pp04	23474309
SNP_IGA_524976	67.3	Pp04	23474732
SNP_IGA_524981	67.3	Pp04	23475348
SNP_IGA_525520	67.3	Pp04	23586650
SNP_IGA_525559	67.3	Pp04	23591228
SNP_IGA_525630	67.3	Pp04	23596858
SNP_IGA_525647	67.3	Pp04	23598915
SNP_IGA_525863	67.7	Pp04	23638214
SNP_IGA_525984	67.7	Pp04	23670053
SNP_IGA_525992	67.7	Pp04	23671850
SNP_IGA_526268	67.7	Pp04	23774503
SNP_IGA_526424	67.7	Pp04	23831026
snp_scaffold_4_27671771	67.7	Pp04	24069122
SNP_IGA_530079	68.1	Pp04	24366996
SNP_IGA_530625	68.1	Pp04	24449245
SNP_IGA_530673	68.1	Pp04	24475723
SNP_IGA_531436	68.1	Pp04	24708923
SNP_IGA_532100	68.5	Pp04	24952489
SNP_IGA_532101	68.5	Pp04	24952738
SNP_IGA_532542	68.5	Pp04	24984572
SNP_IGA_532547	68.5	Pp04	24985354
SNP_IGA_532574	68.5	Pp04	24990638
SNP_IGA_532594	68.5	Pp04	24991362
SNP_IGA_540489	68.5	Pp04	25146543	Super_29
SNP_IGA_540556	68.5	Pp04	25155257
SNP_IGA_540678	68.5	Pp04	25176043
SNP_IGA_540776	68.9	Pp04	25196986
SNP_IGA_541349	69.3	Pp04	25285136
LG5
SNP_IGA_543179	0	Pp05	246971	Super_6
snp_scaffold_5_274325	0	Pp05	274327
SNP_IGA_543247	0	Pp05	276222
SNP_IGA_543312	0	Pp05	290776
SNP_IGA_543368	0	Pp05	302946
SNP_IGA_543673	0	Pp05	389090
SNP_IGA_543786	0	Pp05	467068
SNP_IGA_543942	0	Pp05	481015
SNP_IGA_544157	0	Pp05	521865
SNP_IGA_544512	0.4	Pp05	612755
SNP_IGA_550589	5.8	Pp05	2064185
SNP_IGA_550718	5.8	Pp05	2073691
SNP_IGA_550771	5.8	Pp05	2074963
SNP_IGA_550974	5.8	Pp05	2083579
SNP_IGA_551012	5.8	Pp05	2085068
SNP_IGA_551019	5.8	Pp05	2085217
SNP_IGA_551045	5.8	Pp05	2085708
SNP_IGA_551079	5.8	Pp05	2086322
SNP_IGA_551381	5.8	Pp05	2121802
SNP_IGA_551853	5.8	Pp05	2180900
SNP_IGA_552220	5.8	Pp05	2235481
SNP_IGA_552247	5.8	Pp05	2240224
SNP_IGA_552451	5.8	Pp05	2270106
SNP_IGA_552836	5.8	Pp05	2319907
SNP_IGA_553456	5.8	Pp05	2477309
SNP_IGA_554302	6.2	Pp05	2721880
SNP_IGA_555093	7	Pp05	2962831
SNP_IGA_556288	8.3	Pp05	3251268
SNP_IGA_556422	8.3	Pp05	3272346
SNP_IGA_556502	8.3	Pp05	3280464
SNP_IGA_556507	8.3	Pp05	3280731
SNP_IGA_557489	8.7	Pp05	3503046
SNP_IGA_557522	8.7	Pp05	3512088
SNP_IGA_557558	8.7	Pp05	3516265
SNP_IGA_557566	8.7	Pp05	3517104
SNP_IGA_557629	8.7	Pp05	3521788
SNP_IGA_559057	8.7	Pp05	3731800
SNP_IGA_559917	9.9	Pp05	4110573
SNP_IGA_560223	11.2	Pp05	4224620
SNP_IGA_560782	11.2	Pp05	4253410
SNP_IGA_560796	11.2	Pp05	4255097
SNP_IGA_561249	11.2	Pp05	4303362
SNP_IGA_561432	11.2	Pp05	4334108
SNP_IGA_561567	11.2	Pp05	4363955
SNP_IGA_561619	11.2	Pp05	4375340
SNP_IGA_561736	11.2	Pp05	4400216
SNP_IGA_561798	11.2	Pp05	4428324
SNP_IGA_562350	12	Pp05	4530035
SNP_IGA_562401	12	Pp05	4541632
SNP_IGA_562813	12	Pp05	4623826
SNP_IGA_563244	12	Pp05	4682856
SNP_IGA_563362	12	Pp05	4695719
SNP_IGA_563537	12	Pp05	4704677
SNP_IGA_563543	12	Pp05	4704825
SNP_IGA_563550	12	Pp05	4704966
SNP_IGA_563560	12	Pp05	4705151
SNP_IGA_563745	12	Pp05	4710754
SNP_IGA_563752	12	Pp05	4711381
SNP_IGA_563893	12	Pp05	4718414
SNP_IGA_563930	12	Pp05	4721493
SNP_IGA_564035	12	Pp05	4733015
SNP_IGA_564456	12	Pp05	4777454
SNP_IGA_565005	12	Pp05	4834059
SNP_IGA_565009	12	Pp05	4834315
SNP_IGA_565050	12	Pp05	4837627
SNP_IGA_565312	12	Pp05	4859776
SNP_IGA_565318	12	Pp05	4860711
SNP_IGA_565630	12	Pp05	4883130
SNP_IGA_566270	12	Pp05	4930583
SNP_IGA_566286	12	Pp05	4931391
SNP_IGA_566309	12	Pp05	4932424
SNP_IGA_566781	12	Pp05	4953585
SNP_IGA_566808	12	Pp05	4956578
SNP_IGA_566904	12	Pp05	4962706
SNP_IGA_566972	12	Pp05	4969315
SNP_IGA_566978	12	Pp05	4969489
SNP_IGA_567040	12	Pp05	4973252
SNP_IGA_567050	12	Pp05	4973483
SNP_IGA_567055	12	Pp05	4973641
SNP_IGA_567211	12	Pp05	4986194
SNP_IGA_567247	12	Pp05	4988391
SNP_IGA_567317	12	Pp05	4994818
SNP_IGA_567330	12	Pp05	4996090
SNP_IGA_567415	12	Pp05	5004999
SNP_IGA_567441	12	Pp05	5008331
SNP_IGA_567446	12	Pp05	5008663
SNP_IGA_567451	12	Pp05	5009300
SNP_IGA_568006	12.8	Pp05	5052389
SNP_IGA_568436	12.8	Pp05	5100973
SNP_IGA_568472	12.8	Pp05	5105139
SNP_IGA_568822	12.8	Pp05	5134941
SNP_IGA_568920	12.8	Pp05	5144833
SNP_IGA_569201	12.8	Pp05	5169980
SNP_IGA_569236	12.8	Pp05	5175771
SNP_IGA_569267	12.8	Pp05	5179773
SNP_IGA_569469	12.8	Pp05	5199107
SNP_IGA_569671	12.8	Pp05	5220086
SNP_IGA_569767	12.8	Pp05	5233122
SNP_IGA_569888	12.8	Pp05	5248602
SNP_IGA_570169	12.8	Pp05	5273016
SNP_IGA_570350	12.8	Pp05	5285866
SNP_IGA_570373	12.8	Pp05	5288219
SNP_IGA_572582	14.5	Pp05	5812251
SNP_IGA_572589	14.5	Pp05	5813029
SNP_IGA_572841	14.9	Pp05	5865360
SNP_IGA_573024	15.3	Pp05	5922609
SNP_IGA_574380	15.3	Pp05	6244481
SNP_IGA_574551	15.3	Pp05	6288590
SNP_IGA_574988	16.6	Pp05	6472911
SNP_IGA_575030	17	Pp05	6487769
SNP_IGA_576273	17.4	Pp05	6722835
SNP_IGA_576444	17.4	Pp05	6793205
SNP_IGA_576505	17.4	Pp05	6805762
SNP_IGA_581626	17.4	Pp05	7728715	Super_19
SNP_IGA_582213	17.8	Pp05	8157012
SNP_IGA_582315	17.8	Pp05	8177405
SNP_IGA_582400	17.8	Pp05	8220423
SNP_IGA_582516	18.2	Pp05	8271284
SNP_IGA_584033	19	Pp05	8781560
SNP_IGA_584113	19.9	Pp05	8874524
SNP_IGA_584156	19.9	Pp05	8884311
SNP_IGA_584315	19.9	Pp05	8951500
SNP_IGA_584593	21.1	Pp05	9039291
SNP_IGA_586043	21.9	Pp05	9429816	Super_22
SNP_IGA_586523	23	Pp05	9590895
SNP_IGA_586597	23	Pp05	9603715
SNP_IGA_587455	23	Pp05	9893172
SNP_IGA_587528	23	Pp05	9908867
SNP_IGA_587708	23.5	Pp05	9983173
SNP_IGA_587832	24.5	Pp05	10033320
SNP_IGA_588670	25.6	Pp05	10338702
SNP_IGA_588676	25.6	Pp05	10339327
SNP_IGA_588866	26.1	Pp05	10383553
SNP_IGA_589480	27.6	Pp05	10579387
SNP_IGA_591147	28.1	Pp05	11142997	Super_16
SNP_IGA_591174	28.1	Pp05	11151251
SNP_IGA_591213	28.1	Pp05	11155551
SNP_IGA_591227	28.1	Pp05	11156285
SNP_IGA_591760	28.6	Pp05	11231473
SNP_IGA_591778	28.6	Pp05	11233882
SNP_IGA_591896	28.6	Pp05	11258683
SNP_IGA_592011	28.8	Pp05	11278685
SNP_IGA_592102	29.8	Pp05	11321504
SNP_IGA_592900	30.3	Pp05	11504817
SNP_IGA_600493	47.3	Pp05	14879113	Super_9
snp_5_15254637	49.6	Pp05	15249344
SNP_IGA_601059	50.8	Pp05	15391649
SNP_IGA_601135	51	Pp05	15445817
SNP_IGA_601173	51	Pp05	15454720
SNP_IGA_602331	55	Pp05	16550893
SNP_IGA_602432	55	Pp05	16584717
SNP_IGA_602512	55	Pp05	16611555
SNP_IGA_604283	62.1	Pp05	18236497
LG6
SNP_IGA_607343	0	Pp06	409638	Super_447
SNP_IGA_607240	0.2	Pp06	454266
SNP_IGA_618849	0.6	Pp06	740152	Super_464
SNP_IGA_618824	0.6	Pp06	748912
SNP_IGA_618417	0.6	Pp06	889073
SNP_IGA_618376	0.6	Pp06	893708
SNP_IGA_617706	2.7	Pp06	1176523
SNP_IGA_617669	2.7	Pp06	1177784
SNP_IGA_617663	2.7	Pp06	1177967
SNP_IGA_617507	2.7	Pp06	1187180
SNP_IGA_617084	2.7	Pp06	1205674
SNP_IGA_617078	2.7	Pp06	1205852
SNP_IGA_616856	2.7	Pp06	1238304
SNP_IGA_616517	2.7	Pp06	1298372
SNP_IGA_613457	5	Pp06	2270145
SNP_IGA_613297	5	Pp06	2347217
SNP_IGA_613166	5.8	Pp06	2472600
SNP_IGA_613037	5.8	Pp06	2527033
SNP_IGA_613028	5.8	Pp06	2527404
SNP_IGA_612985	5.8	Pp06	2534592
SNP_IGA_612922	5.8	Pp06	2539251
SNP_IGA_612910	5.8	Pp06	2539506
SNP_IGA_612887	5.8	Pp06	2540510
SNP_IGA_612827	5.8	Pp06	2543902
SNP_IGA_612754	5.8	Pp06	2577305
SNP_IGA_612440	5.8	Pp06	2629083
SNP_IGA_612236	5.8	Pp06	2663356
SNP_IGA_609501	11.2	Pp06	3532883
SNP_IGA_609485	11.2	Pp06	3540424
SNP_IGA_608900	12.8	Pp06	3787155
SNP_IGA_608856	13	Pp06	3801424
SNP_IGA_604703	13.4	Pp06	3937990	Super_446
snp_scaffold_6_56169	13.4	Pp06	3949124
SNP_IGA_605863	15	Pp06	4387099
SNP_IGA_605968	15	Pp06	4410217
SNP_IGA_605980	15	Pp06	4411039
SNP_IGA_605986	15	Pp06	4411249
SNP_IGA_606059	15	Pp06	4415824
SNP_IGA_606086	15	Pp06	4420271
SNP_IGA_606435	15	Pp06	4488630
SNP_IGA_606645	15	Pp06	4525479
SNP_IGA_619263	15.4	Pp06	4646597	Super_465
SNP_IGA_619845	15.8	Pp06	4777153
SNP_IGA_620099	16.1	Pp06	4823411
SNP_IGA_620636	16.9	Pp06	5118526
SNP_IGA_620656	16.9	Pp06	5120269
SNP_IGA_620746	16.9	Pp06	5139476
SNP_IGA_621174	16.9	Pp06	5177443
SNP_IGA_621207	16.9	Pp06	5178352
SNP_IGA_621214	16.9	Pp06	5178767
SNP_IGA_621556	17.3	Pp06	5435066
SNP_IGA_621562	17.3	Pp06	5435307
SNP_IGA_621593	17.3	Pp06	5439212
SNP_IGA_621914	17.3	Pp06	5558122
SNP_IGA_621925	17.3	Pp06	5558435
SNP_IGA_622231	17.3	Pp06	5620818
SNP_IGA_623640	20.4	Pp06	6188522
SNP_IGA_623888	20.4	Pp06	6256323
SNP_IGA_624015	20.4	Pp06	6286236
SNP_IGA_624226	20.4	Pp06	6342260
SNP_IGA_624391	21.2	Pp06	6427857
SNP_IGA_624396	21.2	Pp06	6428119
SNP_IGA_624583	22.3	Pp06	6488806
SNP_IGA_625354	22.3	Pp06	6816444
SNP_IGA_625521	23.1	Pp06	6852377
SNP_IGA_625680	23.5	Pp06	6938569
SNP_IGA_625843	24.3	Pp06	6982440
SNP_IGA_626080	24.3	Pp06	7039326
SNP_IGA_627328	27.4	Pp06	7550350
SNP_IGA_627350	27.4	Pp06	7552658
SNP_IGA_627396	27.4	Pp06	7557535
SNP_IGA_627415	27.4	Pp06	7558975
SNP_IGA_627535	27.4	Pp06	7585198
SNP_IGA_627574	27.4	Pp06	7590166
SNP_IGA_627934	27.4	Pp06	7687010
SNP_IGA_628833	28.9	Pp06	7915877
SNP_IGA_628841	28.9	Pp06	7917350
snp_6_7910869	28.9	Pp06	7925402
SNP_IGA_628993	28.9	Pp06	7925954
SNP_IGA_629027	28.9	Pp06	7929161
SNP_IGA_629062	28.9	Pp06	7932882
SNP_IGA_629177	28.9	Pp06	7942352
SNP_IGA_629806	30.1	Pp06	8120706
SNP_IGA_629855	30.1	Pp06	8124096
SNP_IGA_629871	30.1	Pp06	8125585
SNP_IGA_629887	30.1	Pp06	8127199
SNP_IGA_630266	30.4	Pp06	8247194
SNP_IGA_630302	30.4	Pp06	8252829
SNP_IGA_632423	31.6	Pp06	8947047
SNP_IGA_644502	37	Pp06	12027881
SNP_IGA_644738	37	Pp06	12069560
SNP_IGA_644895	37	Pp06	12094123
SNP_IGA_644906	37	Pp06	12096840
SNP_IGA_644910	37	Pp06	12096965
SNP_IGA_644920	37	Pp06	12097067
SNP_IGA_644926	37	Pp06	12097206
SNP_IGA_644944	37	Pp06	12098570
SNP_IGA_647178	37.4	Pp06	12488050
SNP_IGA_647992	37.4	Pp06	12587045
SNP_IGA_650312	37.4	Pp06	13166706
SNP_IGA_650429	37.4	Pp06	13169154
SNP_IGA_651083	37.8	Pp06	13235506
SNP_IGA_651095	37.8	Pp06	13239315
SNP_IGA_652492	38.2	Pp06	13508541
SNP_IGA_652595	38.2	Pp06	13535642
SNP_IGA_655501	38.6	Pp06	14588253
SNP_IGA_655794	38.6	Pp06	14672823
SNP_IGA_655825	38.6	Pp06	14681941
SNP_IGA_656035	38.6	Pp06	14727916
SNP_IGA_656199	38.6	Pp06	14749298
SNP_IGA_540051	38.6	Pp06	14965817	Super_453
SNP_IGA_539284	38.6	Pp06	15056643
SNP_IGA_539278	39	Pp06	15057718
SNP_IGA_539031	39.4	Pp06	15119077
SNP_IGA_538171	39.4	Pp06	15228028
SNP_IGA_538162	39.4	Pp06	15230021
SNP_IGA_537166	39.4	Pp06	15305300
SNP_IGA_535352	39.4	Pp06	15425601
SNP_IGA_535347	39.4	Pp06	15426447
SNP_IGA_535289	39.4	Pp06	15442031
SNP_IGA_535279	39.4	Pp06	15443202
SNP_IGA_535269	39.4	Pp06	15443774
SNP_IGA_925677	39.4	Pp06	16608926	Super_35
SNP_IGA_664540	40.9	Pp06	18380891	Super_1
SNP_IGA_667746	44	Pp06	19660996
SNP_IGA_670280	46.3	Pp06	20384444
SNP_IGA_670348	46.3	Pp06	20393256
SNP_IGA_673065	47.5	Pp06	21246316
SNP_IGA_673082	47.5	Pp06	21248550
SNP_IGA_673205	47.5	Pp06	21277895
SNP_IGA_673277	47.5	Pp06	21303010
SNP_IGA_674145	47.5	Pp06	21679613
SNP_IGA_674183	47.5	Pp06	21685987
SNP_IGA_676161	49	Pp06	22411000
SNP_IGA_676571	49.4	Pp06	22521643
SNP_IGA_676834	49.4	Pp06	22594346
SNP_IGA_677231	50.2	Pp06	22729660
snp_6_21067422	51	Pp06	22931779
SNP_IGA_678060	51.3	Pp06	22978897
SNP_IGA_678089	51.3	Pp06	22987385
SNP_IGA_678681	52.5	Pp06	23319779
SNP_IGA_679038	52.5	Pp06	23447467
SNP_IGA_679199	53.7	Pp06	23496723
SNP_IGA_679852	55.2	Pp06	23764948
SNP_IGA_680032	55.6	Pp06	23878129
SNP_IGA_680112	56	Pp06	23903470
SNP_IGA_680848	56.8	Pp06	24155207
SNP_IGA_681297	56.8	Pp06	24229869
SNP_IGA_682735	59.3	Pp06	24658005
SNP_IGA_683231	60.1	Pp06	24876125
SNP_IGA_684369	61.2	Pp06	25128898
SNP_IGA_684875	61.2	Pp06	25286420
SNP_IGA_684999	61.2	Pp06	25326844
SNP_IGA_685113	61.2	Pp06	25344565
SNP_IGA_685158	61.2	Pp06	25356982
SNP_IGA_687253	62.8	Pp06	25925261
SNP_IGA_687642	62.8	Pp06	26020750
SNP_IGA_687911	63	Pp06	26059586
SNP_IGA_687982	63	Pp06	26081601
SNP_IGA_688290	63.7	Pp06	26225619
SNP_IGA_688317	63.7	Pp06	26230743
SNP_IGA_688521	63.9	Pp06	26280107
SNP_IGA_688643	64.1	Pp06	26360114
SNP_IGA_690792	67.2	Pp06	26953348
SNP_IGA_690839	67.2	Pp06	26967330
SNP_IGA_690898	67.2	Pp06	26989303
SNP_IGA_690931	67.2	Pp06	26997975
SNP_IGA_690936	67.2	Pp06	26998933
SNP_IGA_690958	67.2	Pp06	27004486
SNP_IGA_691038	67.2	Pp06	27010600
SNP_IGA_691196	67.6	Pp06	27041352
SNP_IGA_691296	67.8	Pp06	27066639
SNP_IGA_691341	68	Pp06	27089604
SNP_IGA_691624	68.2	Pp06	27207318
SNP_IGA_691727	68.2	Pp06	27237960
SNP_IGA_694025	71.7	Pp06	27932550
SNP_IGA_694208	72	Pp06	28009987
SNP_IGA_694241	72	Pp06	28013997
SNP_IGA_694348	72.3	Pp06	28063589
SNP_IGA_694521	72.7	Pp06	28110555
SNP_IGA_694526	72.7	Pp06	28111988
SNP_IGA_694714	72.7	Pp06	28197534
SNP_IGA_694830	72.7	Pp06	28235207
SNP_IGA_694867	72.7	Pp06	28255277
SNP_IGA_694871	72.7	Pp06	28255367
SNP_IGA_694973	72.7	Pp06	28263781
SNP_IGA_694990	73	Pp06	28265642
SNP_IGA_695012	73	Pp06	28266663
SNP_IGA_695025	73	Pp06	28267418
SNP_IGA_695051	73	Pp06	28270417
SNP_IGA_695096	73	Pp06	28273823
SNP_IGA_695100	73	Pp06	28273873
SNP_IGA_695109	73	Pp06	28274556
SNP_IGA_695225	73	Pp06	28287600
SNP_IGA_695340	73	Pp06	28314740
SNP_IGA_695348	73	Pp06	28314959
SNP_IGA_695421	73	Pp06	28320346
SNP_IGA_695461	73	Pp06	28323316
SNP_IGA_696241	73.4	Pp06	28456116
SNP_IGA_696280	73.4	Pp06	28466341
SNP_IGA_696305	73.4	Pp06	28485983
SNP_IGA_696731	74.7	Pp06	28595677
SNP_IGA_696751	74.7	Pp06	28598192
SNP_IGA_696994	74.7	Pp06	28642871
SNP_IGA_697003	74.7	Pp06	28645176
SNP_IGA_697014	74.7	Pp06	28648216
SNP_IGA_697021	74.7	Pp06	28649458
SNP_IGA_697026	74.7	Pp06	28650473
SNP_IGA_697718	74.9	Pp06	28877690
SNP_IGA_698368	75.6	Pp06	29063170
SNP_IGA_699463	76.6	Pp06	29458910
SNP_IGA_699844	77.8	Pp06	29714220
SNP_IGA_699937	77.8	Pp06	29733286
SNP_IGA_699984	77.8	Pp06	29749880
SNP_IGA_700814	79.4	Pp06	30048870
SNP_IGA_701139	80.7	Pp06	30356407
SNP_IGA_701189	81.1	Pp06	30385887
SNP_IGA_701195	81.1	Pp06	30386271
SNP_IGA_701228	81.1	Pp06	30395217
LG7
SNP_IGA_727690	0	Pp07	29820	Super_11
SNP_IGA_727662	0	Pp07	39454
SNP_IGA_726362	1.3	Pp07	305075
SNP_IGA_727130	2	Pp07	128060
SNP_IGA_725139	3.8	Pp07	632246
SNP_IGA_724309	4.2	Pp07	872857
SNP_IGA_724271	4.2	Pp07	882117
SNP_IGA_724256	4.2	Pp07	883516
SNP_IGA_723701	4.2	Pp07	1155652
SNP_IGA_722637	5.6	Pp07	1378249
SNP_IGA_722575	6.4	Pp07	1386205
SNP_IGA_722472	6.4	Pp07	1412792
SNP_IGA_722374	6.4	Pp07	1436150
SNP_IGA_722368	6.4	Pp07	1436558
SNP_IGA_721769	6.4	Pp07	1506013
SNP_IGA_721564	6.7	Pp07	1552230
SNP_IGA_721444	6.7	Pp07	1598285
SNP_IGA_720963	7.1	Pp07	1699148
SNP_IGA_720121	7.1	Pp07	1891971
SNP_IGA_719923	7.1	Pp07	1950543
SNP_IGA_719908	7.1	Pp07	1951823
SNP_IGA_719849	7.1	Pp07	1956836
SNP_IGA_719209	7.1	Pp07	2093721
SNP_IGA_719178	7.1	Pp07	2094568
SNP_IGA_719131	7.1	Pp07	2103343
SNP_IGA_719120	7.1	Pp07	2103685
SNP_IGA_718919	7.1	Pp07	2132579
SNP_IGA_718633	7.1	Pp07	2199470
SNP_IGA_718436	7.5	Pp07	2229107
snp_7_2535191	7.5	Pp07	2299927
SNP_IGA_718094	7.5	Pp07	2301526
SNP_IGA_718087	7.5	Pp07	2302555
SNP_IGA_718082	7.5	Pp07	2302890
SNP_IGA_718070	7.5	Pp07	2304002
SNP_IGA_716322	7.5	Pp07	2539602
SNP_IGA_716297	7.5	Pp07	2542767
SNP_IGA_711368	8.2	Pp07	3294387
SNP_IGA_709987	8.2	Pp07	3422748
SNP_IGA_709496	8.2	Pp07	3545243
SNP_IGA_708748	8.2	Pp07	3597961
SNP_IGA_707691	9.3	Pp07	3861993
SNP_IGA_707010	9.3	Pp07	3908824
SNP_IGA_706926	9.3	Pp07	3917369
SNP_IGA_705307	9.3	Pp07	4099993
SNP_IGA_704934	10	Pp07	4153007
SNP_IGA_704173	10	Pp07	4233149
SNP_IGA_704075	10	Pp07	4239920
SNP_IGA_703549	10.4	Pp07	4320343
SNP_IGA_703355	10.4	Pp07	4343788
SNP_IGA_729569	10.4	Pp07	5132822	Super_14
SNP_IGA_730927	10.4	Pp07	5263261
SNP_IGA_730950	10.4	Pp07	5266369
SNP_IGA_733833	11.1	Pp07	5647418
SNP_IGA_733851	11.1	Pp07	5648244
SNP_IGA_733877	11.1	Pp07	5651285
SNP_IGA_737660	12.6	Pp07	6112551
SNP_IGA_737666	12.6	Pp07	6112963
SNP_IGA_739000	12.9	Pp07	6418502
SNP_IGA_740201	12.9	Pp07	6525752
SNP_IGA_740785	12.9	Pp07	6557464
SNP_IGA_740791	12.9	Pp07	6557648
SNP_IGA_740796	12.9	Pp07	6557769
SNP_IGA_740801	12.9	Pp07	6557845
SNP_IGA_740837	12.9	Pp07	6558991
SNP_IGA_740845	12.9	Pp07	6559129
SNP_IGA_740871	12.9	Pp07	6573459
SNP_IGA_740885	12.9	Pp07	6573845
SNP_IGA_740927	12.9	Pp07	6575468
SNP_IGA_741063	12.9	Pp07	6594658
SNP_IGA_741178	13.3	Pp07	6610232
SNP_IGA_741704	13.7	Pp07	6656214
SNP_IGA_741710	13.7	Pp07	6656814
SNP_IGA_741985	13.7	Pp07	6674407
SNP_IGA_742048	13.7	Pp07	6679732
SNP_IGA_742067	13.7	Pp07	6680700
SNP_IGA_743057	13.7	Pp07	6867104
SNP_IGA_743063	13.7	Pp07	6867302
SNP_IGA_743069	13.7	Pp07	6867833
SNP_IGA_744253	13.7	Pp07	7067936
SNP_IGA_745363	14.4	Pp07	7312884
SNP_IGA_745637	14.4	Pp07	7350197
SNP_IGA_749366	15.5	Pp07	7829560
SNP_IGA_749374	15.5	Pp07	7831590
SNP_IGA_749383	15.5	Pp07	7833864
SNP_IGA_749396	15.5	Pp07	7835941
SNP_IGA_749812	15.5	Pp07	7919348
SNP_IGA_749816	15.5	Pp07	7919867
SNP_IGA_750219	15.5	Pp07	7943098
SNP_IGA_750432	15.5	Pp07	7959747
SNP_IGA_750721	16.6	Pp07	7987459
SNP_IGA_750900	16.6	Pp07	7997079
SNP_IGA_750914	16.6	Pp07	7997416
SNP_IGA_750921	16.6	Pp07	7997723
SNP_IGA_750944	16.6	Pp07	7999056
SNP_IGA_751123	16.9	Pp07	8016137
SNP_IGA_751250	16.9	Pp07	8078741
SNP_IGA_751547	16.9	Pp07	8113343
SNP_IGA_751723	16.9	Pp07	8128285
SNP_IGA_751741	16.9	Pp07	8130158
SNP_IGA_752104	16.9	Pp07	8182487
SNP_IGA_335041	18.8	Pp07	8726427	Super_452
SNP_IGA_335048	18.8	Pp07	8726586
SNP_IGA_335070	18.8	Pp07	8731101
SNP_IGA_335123	18.8	Pp07	8772403
SNP_IGA_335155	18.8	Pp07	8774674
SNP_IGA_335182	18.8	Pp07	8775801
SNP_IGA_335192	18.8	Pp07	8776223
SNP_IGA_335199	18.8	Pp07	8776481
SNP_IGA_335205	18.8	Pp07	8776663
SNP_IGA_756627	20.6	Pp07	9892649
SNP_IGA_756641	20.6	Pp07	9895347
SNP_IGA_757025	21	Pp07	10045744
SNP_IGA_757281	21	Pp07	10109861
SNP_IGA_757317	21	Pp07	10115503
SNP_IGA_757401	21	Pp07	10135758
SNP_IGA_769471	26.1	Pp07	12223100	Super_2
SNP_IGA_769675	26.1	Pp07	12278565
SNP_IGA_769682	26.1	Pp07	12278758
SNP_IGA_769687	26.1	Pp07	12278822
SNP_IGA_769843	26.1	Pp07	12291399
SNP_IGA_769927	26.1	Pp07	12302322
SNP_IGA_770009	26.1	Pp07	12348853
SNP_IGA_770265	26.1	Pp07	12422912
SNP_IGA_770284	26.1	Pp07	12431182
SNP_IGA_770293	26.1	Pp07	12432519
SNP_IGA_770332	26.1	Pp07	12436168
SNP_IGA_770349	26.1	Pp07	12436883
SNP_IGA_770385	26.1	Pp07	12439496
SNP_IGA_770393	26.1	Pp07	12440450
SNP_IGA_770562	26.1	Pp07	12490559
SNP_IGA_770618	26.1	Pp07	12498752
SNP_IGA_770978	26.1	Pp07	12581188
SNP_IGA_771684	28.6	Pp07	12938823
SNP_IGA_772028	28.6	Pp07	13017418
SNP_IGA_772183	28.6	Pp07	13060305
SNP_IGA_772231	28.6	Pp07	13064809
SNP_IGA_772246	28.6	Pp07	13069345
SNP_IGA_774898	31.4	Pp07	13912039
SNP_IGA_775123	32	Pp07	13968371
SNP_IGA_775130	32	Pp07	13968967
SNP_IGA_775161	32.2	Pp07	13990188
SNP_IGA_775181	32.2	Pp07	14002848
SNP_IGA_776348	34.7	Pp07	14545099
SNP_IGA_777508	38.4	Pp07	15090670
SNP_IGA_778002	39.3	Pp07	15288875
SNP_IGA_778125	39.3	Pp07	15339643
SNP_IGA_778138	39.3	Pp07	15342839
SNP_IGA_778242	39.6	Pp07	15380793
SNP_IGA_778498	40.3	Pp07	15484544
SNP_IGA_778535	40.3	Pp07	15502836
SNP_IGA_778808	40.3	Pp07	15620500
SNP_IGA_779224	40.6	Pp07	15717070
SNP_IGA_779305	40.9	Pp07	15765613
SNP_IGA_779362	40.9	Pp07	15784304
SNP_IGA_779386	40.9	Pp07	15787610
SNP_IGA_781003	42.6	Pp07	16422167
SNP_IGA_781062	42.6	Pp07	16439849
SNP_IGA_781082	42.6	Pp07	16445018
SNP_IGA_781249	42.9	Pp07	16511121
SNP_IGA_781317	43.3	Pp07	16526406
SNP_IGA_781352	43.3	Pp07	16541302
SNP_IGA_781364	43.3	Pp07	16542251
SNP_IGA_781396	43.3	Pp07	16546374
SNP_IGA_781455	43.3	Pp07	16567648
SNP_IGA_781470	43.3	Pp07	16569445
SNP_IGA_783187	48	Pp07	17757586
SNP_IGA_783262	48	Pp07	17785157
SNP_IGA_783274	48	Pp07	17791735
SNP_IGA_783342	48	Pp07	17807009
SNP_IGA_783677	48.7	Pp07	17950734
SNP_IGA_783965	48.7	Pp07	17990861
SNP_IGA_783973	48.7	Pp07	17995854
SNP_IGA_784030	48.7	Pp07	18009482
SNP_IGA_784073	48.7	Pp07	18017362
SNP_IGA_784179	48.7	Pp07	18034641
SNP_IGA_784216	49	Pp07	18042472
SNP_IGA_784373	49	Pp07	18109289
SNP_IGA_784504	49	Pp07	18178820
SNP_IGA_784533	49	Pp07	18182950
SNP_IGA_784561	49	Pp07	18187139
SNP_IGA_784616	49.7	Pp07	18215232
SNP_IGA_784792	50	Pp07	18247505
SNP_IGA_784825	50.3	Pp07	18279380
SNP_IGA_784889	50.7	Pp07	18308380
SNP_IGA_785228	51	Pp07	18355928
SNP_IGA_785447	51.3	Pp07	18440601
SNP_IGA_786333	52.7	Pp07	18932888
SNP_IGA_786464	53.7	Pp07	19004351
SNP_IGA_786682	54.4	Pp07	19091455
SNP_IGA_786805	54.4	Pp07	19106745
SNP_IGA_786851	54.4	Pp07	19114529
SNP_IGA_786856	54.4	Pp07	19114954
SNP_IGA_786882	54.4	Pp07	19120796
SNP_IGA_786935	54.4	Pp07	19140967
SNP_IGA_787064	54.4	Pp07	19195947
SNP_IGA_787268	55	Pp07	19260795
SNP_IGA_788811	56.4	Pp07	19575273
SNP_IGA_789279	57.4	Pp07	19721618
SNP_IGA_789353	57.4	Pp07	19748880
SNP_IGA_790383	60	Pp07	20450608
SNP_IGA_790469	60	Pp07	20519494
SNP_IGA_790678	60.7	Pp07	20644858
SNP_IGA_790944	61.1	Pp07	20722854
SNP_IGA_791089	61.1	Pp07	20811226
SNP_IGA_791131	61.1	Pp07	20823274
SNP_IGA_791147	61.1	Pp07	20828338
SNP_IGA_791313	62.1	Pp07	20924903
SNP_IGA_791338	62.1	Pp07	20929891
SNP_IGA_791344	62.1	Pp07	20930333
SNP_IGA_791415	62.1	Pp07	20981180
SNP_IGA_791591	62.5	Pp07	21137966
SNP_IGA_791504	62.7	Pp07	21064465
SNP_IGA_791780	63.6	Pp07	21280878
SNP_IGA_792240	66.3	Pp07	21870490
SNP_IGA_792351	66.3	Pp07	21961862
SNP_IGA_792385	66.3	Pp07	22002806
SNP_IGA_792580	66.5	Pp07	22091169
SNP_IGA_792588	66.5	Pp07	22091928
SNP_IGA_792619	66.5	Pp07	22094616
SNP_IGA_792683	67.1	Pp07	22137136
SNP_IGA_792745	67.1	Pp07	22175534
SNP_IGA_792776	67.3	Pp07	22188387
snp_7_22605471	67.3	Pp07	22203883
SNP_IGA_792877	67.3	Pp07	22231288
LG8
SNP_IGA_796481	0	Pp08	919364	Super_7
SNP_IGA_800111	3.7	Pp08	2015573
SNP_IGA_806321	8.7	Pp08	2964292
SNP_IGA_807770	9.5	Pp08	3085768
SNP_IGA_808514	9.5	Pp08	3148070
SNP_IGA_806840	10.4	Pp08	3004754
SNP_IGA_808868	10.4	Pp08	3171034
SNP_IGA_808965	10.4	Pp08	3177100
SNP_IGA_808970	10.4	Pp08	3177245
SNP_IGA_809084	10.4	Pp08	3191485
SNP_IGA_809771	10.8	Pp08	3283233
SNP_IGA_809790	10.8	Pp08	3284472
SNP_IGA_809892	10.8	Pp08	3293171
SNP_IGA_810547	11.2	Pp08	3474645
SNP_IGA_810565	11.2	Pp08	3476627
SNP_IGA_813276	12.8	Pp08	3919877
SNP_IGA_813304	12.8	Pp08	3920408
SNP_IGA_813317	12.8	Pp08	3920653
SNP_IGA_813327	12.8	Pp08	3920973
SNP_IGA_813360	12.8	Pp08	3922097
SNP_IGA_813369	12.8	Pp08	3922646
SNP_IGA_813434	12.8	Pp08	3924722
SNP_IGA_813454	12.8	Pp08	3925326
SNP_IGA_817262	13.7	Pp08	4441347
SNP_IGA_818355	14.1	Pp08	4569040
SNP_IGA_819587	14.5	Pp08	4707211
SNP_IGA_819978	14.9	Pp08	4750242
SNP_IGA_819986	14.9	Pp08	4750714
SNP_IGA_819993	14.9	Pp08	4751863
SNP_IGA_820001	14.9	Pp08	4752456
SNP_IGA_820038	14.9	Pp08	4760275
SNP_IGA_820646	15.3	Pp08	4929188
SNP_IGA_821894	15.7	Pp08	5071328
SNP_IGA_822050	15.7	Pp08	5096159
SNP_IGA_823288	15.7	Pp08	5340161
SNP_IGA_823574	16.1	Pp08	5441159
SNP_IGA_824039	16.6	Pp08	5512939
snp_8_5519501	16.6	Pp08	5517846
SNP_IGA_824074	16.6	Pp08	5523952
SNP_IGA_824277	16.6	Pp08	5577495
SNP_IGA_824609	17.4	Pp08	5616449
SNP_IGA_825146	17.4	Pp08	5637676
SNP_IGA_825157	17.4	Pp08	5637778
SNP_IGA_825163	17.4	Pp08	5637982
SNP_IGA_825597	17.4	Pp08	5649693
SNP_IGA_825604	17.4	Pp08	5649854
SNP_IGA_825614	17.4	Pp08	5650207
SNP_IGA_825631	17.4	Pp08	5650602
SNP_IGA_825636	17.4	Pp08	5650870
SNP_IGA_825791	17.4	Pp08	5656998
SNP_IGA_825797	17.4	Pp08	5657080
SNP_IGA_825826	17.4	Pp08	5657753
SNP_IGA_825837	17.4	Pp08	5658066
SNP_IGA_825858	17.4	Pp08	5658607
SNP_IGA_826086	17.4	Pp08	5671493
SNP_IGA_826343	17.4	Pp08	5712108
SNP_IGA_831557	17.4	Pp08	6524755
SNP_IGA_827382	17.8	Pp08	5957035
SNP_IGA_827584	17.8	Pp08	5980651
SNP_IGA_827612	17.8	Pp08	5985758
SNP_IGA_827966	17.8	Pp08	6029433
SNP_IGA_827998	17.8	Pp08	6030692
SNP_IGA_828011	17.8	Pp08	6031107
SNP_IGA_828029	17.8	Pp08	6031525
SNP_IGA_828034	17.8	Pp08	6031590
SNP_IGA_828051	17.8	Pp08	6031995
SNP_IGA_828056	17.8	Pp08	6032076
SNP_IGA_828072	17.8	Pp08	6032350
SNP_IGA_828755	17.8	Pp08	6123990
SNP_IGA_828918	17.8	Pp08	6144198
SNP_IGA_828948	17.8	Pp08	6146266
SNP_IGA_828954	17.8	Pp08	6146561
SNP_IGA_828970	17.8	Pp08	6147815
SNP_IGA_829491	17.8	Pp08	6193690
SNP_IGA_829590	17.8	Pp08	6198753
SNP_IGA_829596	17.8	Pp08	6199022
SNP_IGA_829609	17.8	Pp08	6199346
SNP_IGA_829630	17.8	Pp08	6199976
SNP_IGA_829635	17.8	Pp08	6200085
SNP_IGA_829814	17.8	Pp08	6208455
SNP_IGA_829819	17.8	Pp08	6208543
SNP_IGA_829830	17.8	Pp08	6208875
SNP_IGA_829843	17.8	Pp08	6209109
SNP_IGA_829859	17.8	Pp08	6209629
SNP_IGA_841576	19.4	Pp08	9520009	Super_15
SNP_IGA_841298	19.4	Pp08	9561832
SNP_IGA_838376	21.1	Pp08	9897354
SNP_IGA_838223	21.1	Pp08	9920258
SNP_IGA_838133	21.1	Pp08	9973327
SNP_IGA_837976	21.1	Pp08	10023180
SNP_IGA_837564	21.1	Pp08	10105225
SNP_IGA_835443	22.3	Pp08	10635066
SNP_IGA_835294	22.3	Pp08	10670985
SNP_IGA_835149	22.3	Pp08	10691813
SNP_IGA_834997	22.8	Pp08	10720879
SNP_IGA_834945	22.8	Pp08	10725818
SNP_IGA_834933	22.8	Pp08	10726234
SNP_IGA_834677	22.8	Pp08	10764388
SNP_IGA_834136	22.8	Pp08	10853035
SNP_IGA_851849	22.8	Pp08	10999017	Super_461
SNP_IGA_852026	22.8	Pp08	11018495
SNP_IGA_852036	22.8	Pp08	11020999
SNP_IGA_852053	23.2	Pp08	11026274
SNP_IGA_852254	23.2	Pp08	11038378
SNP_IGA_852418	23.2	Pp08	11062546
SNP_IGA_852599	23.2	Pp08	11098013
SNP_IGA_853049	23.2	Pp08	11144416
SNP_IGA_853053	23.2	Pp08	11146221
SNP_IGA_863816	32.8	Pp08	14407889
SNP_IGA_863869	32.8	Pp08	14412797
SNP_IGA_864149	32.8	Pp08	14501494
SNP_IGA_864632	32.8	Pp08	14623156
SNP_IGA_864805	32.8	Pp08	14657467
SNP_IGA_864881	32.8	Pp08	14666493
SNP_IGA_864906	32.8	Pp08	14667970
SNP_IGA_864911	32.8	Pp08	14668631
SNP_IGA_865003	32.8	Pp08	14674322
SNP_IGA_865041	32.8	Pp08	14681718
SNP_IGA_865076	32.8	Pp08	14685590
SNP_IGA_865082	32.8	Pp08	14686143
SNP_IGA_865098	32.8	Pp08	14686892
SNP_IGA_865205	32.8	Pp08	14704910
SNP_IGA_865210	32.8	Pp08	14705076
SNP_IGA_865235	32.8	Pp08	14705709
SNP_IGA_865240	32.8	Pp08	14705855
SNP_IGA_865244	32.8	Pp08	14705994
SNP_IGA_865261	32.8	Pp08	14707653
SNP_IGA_865357	32.8	Pp08	14714978
SNP_IGA_865412	32.8	Pp08	14737757
SNP_IGA_865419	32.8	Pp08	14739502
SNP_IGA_866157	34	Pp08	15042454
SNP_IGA_866501	34.9	Pp08	15151404
SNP_IGA_866213	35.3	Pp08	15059740
SNP_IGA_866312	35.3	Pp08	15106250
SNP_IGA_866366	35.3	Pp08	15126091
SNP_IGA_866442	35.3	Pp08	15134438
SNP_IGA_866691	35.3	Pp08	15261695
SNP_IGA_866785	35.7	Pp08	15291268
SNP_IGA_866829	36.1	Pp08	15304115
SNP_IGA_867575	37.3	Pp08	15601270
SNP_IGA_867673	37.3	Pp08	15650294
SNP_IGA_869240	39.4	Pp08	16042676
SNP_IGA_869276	39.4	Pp08	16057929
SNP_IGA_869748	39.4	Pp08	16200684
SNP_IGA_870110	40.2	Pp08	16306386
SNP_IGA_870642	41.5	Pp08	16558345
SNP_IGA_870947	41.9	Pp08	16722821
SNP_IGA_870990	41.9	Pp08	16732398
SNP_IGA_871082	41.9	Pp08	16740766
SNP_IGA_871423	42.7	Pp08	16821313
SNP_IGA_871605	43.1	Pp08	16865418
SNP_IGA_871705	43.1	Pp08	16883661
SNP_IGA_871713	43.1	Pp08	16884503
SNP_IGA_871727	43.1	Pp08	16885279
SNP_IGA_871732	43.1	Pp08	16886311
SNP_IGA_871755	43.1	Pp08	16887966
SNP_IGA_871762	43.1	Pp08	16888166
SNP_IGA_871782	43.1	Pp08	16890088
SNP_IGA_872101	45.6	Pp08	17038571
snp_8_16306953	46	Pp08	17051414
SNP_IGA_872978	48.5	Pp08	17252643
SNP_IGA_873055	48.5	Pp08	17275643
SNP_IGA_873109	48.5	Pp08	17290586
SNP_IGA_873449	49.3	Pp08	17386001
SNP_IGA_873491	49.3	Pp08	17390242
SNP_IGA_873537	49.3	Pp08	17393779
SNP_IGA_873569	49.3	Pp08	17399592
SNP_IGA_873743	49.3	Pp08	17467671
SNP_IGA_873750	49.3	Pp08	17468655
SNP_IGA_873768	49.3	Pp08	17474106
SNP_IGA_875343	51.4	Pp08	17920243
SNP_IGA_875531	51.4	Pp08	17930808
SNP_IGA_875547	51.4	Pp08	17931419
SNP_IGA_875728	51.4	Pp08	17966020
SNP_IGA_875826	51.4	Pp08	18003884
SNP_IGA_875889	51.4	Pp08	18020389
SNP_IGA_877683	53.9	Pp08	18567917
SNP_IGA_879224	55.9	Pp08	19054035
snp_scaffold_8_18584856	57.6	Pp08	19329311
SNP_IGA_880355	58.4	Pp08	19507234
SNP_IGA_880548	59.1	Pp08	19565494
SNP_IGA_880572	59.3	Pp08	19595577
SNP_IGA_880620	59.3	Pp08	19614816
SNP_IGA_880641	59.3	Pp08	19619101
SNP_IGA_880789	59.3	Pp08	19658348
SNP_IGA_881356	59.3	Pp08	19758020
snp_scaffold_8_19083769	59.7	Pp08	19828225
SNP_IGA_881541	59.7	Pp08	19840354
SNP_IGA_881578	59.7	Pp08	19845013
snp_scaffold_8_19159365	60.1	Pp08	19903821
SNP_IGA_882427	61.5	Pp08	20146776
SNP_IGA_882433	61.5	Pp08	20148067
SNP_IGA_882454	61.5	Pp08	20158654
SNP_IGA_882680	63.2	Pp08	20249188
SNP_IGA_882752	63.2	Pp08	20262285
SNP_IGA_882788	63.2	Pp08	20297702
SNP_IGA_882809	63.2	Pp08	20308888
SNP_IGA_883777	65.7	Pp08	20973066
SNP_IGA_883838	65.7	Pp08	21002344
SNP_IGA_883860	65.7	Pp08	21004047
SNP_IGA_883879	67	Pp08	21006798
SNP_IGA_884538	67.6	Pp08	21341296
Total map Length	605.6

## Sheet: Table S8 PxF F1 map
Table S8. Linkage map of PxF F1 parent. For each locus the genetic position in linkage groups and physical position in Peach v2.0 are reported.
Locus name	Genetic position (cM)	Pseudomolecule	Peach v2.0 physical position (bp)	Peach v2.0 anchored WGS scaffolds
LG1
SNP_IGA_2006	0	Pp01	635137	Super_17
SNP_IGA_2056	0	Pp01	639476
SNP_IGA_2272	0	Pp01	674351
SNP_IGA_2670	1.2	Pp01	894020
SNP_IGA_2791	1.6	Pp01	917314
SNP_IGA_2832	1.6	Pp01	922264
SNP_IGA_3108	4.4	Pp01	1075441
SNP_IGA_3551	5.2	Pp01	1256680
SNP_IGA_5258	7.6	Pp01	1777788
SNP_IGA_5278	7.6	Pp01	1780975
SNP_IGA_5726	8.4	Pp01	1883585
SNP_IGA_6055	9.2	Pp01	2005484
SNP_IGA_6247	9.2	Pp01	2059885
SNP_IGA_13689	14.1	Pp01	4308915	Super_463
SNP_IGA_435668	20.5	Pp01	5595695	Super_456
SNP_IGA_435720	20.5	Pp01	5607744
SNP_IGA_19393	29.9	Pp01	6861098	Super_13
SNP_IGA_19514	29.9	Pp01	6872054
SNP_IGA_34709	43.9	Pp01	12522351	Super_459
SNP_IGA_38020	44.7	Pp01	13114877
SNP_IGA_40342	45.1	Pp01	13496531
SNP_IGA_76912	53.2	Pp01	22445238	Super_0
SNP_IGA_78954	54.5	Pp01	23305178
SNP_IGA_82861	59.6	Pp01	24696386
SNP_IGA_83053	60.9	Pp01	24809171
SNP_IGA_84580	61.7	Pp01	25541717
SNP_IGA_86925	64.5	Pp01	26618897
SNP_IGA_86968	64.5	Pp01	26640558
SNP_IGA_87433	64.5	Pp01	26783135
SNP_IGA_87572	64.9	Pp01	26826305
SNP_IGA_87577	64.9	Pp01	26826779
SNP_IGA_87659	64.9	Pp01	26844366
SNP_IGA_87668	64.9	Pp01	26844762
SNP_IGA_87674	64.9	Pp01	26845072
SNP_IGA_87685	64.9	Pp01	26845346
SNP_IGA_87689	64.9	Pp01	26845540
SNP_IGA_87695	64.9	Pp01	26845894
SNP_IGA_87973	65.3	Pp01	26886727
SNP_IGA_87982	65.3	Pp01	26887486
SNP_IGA_88028	65.3	Pp01	26891721
SNP_IGA_88046	65.3	Pp01	26896332
SNP_IGA_88765	65.3	Pp01	27061587
SNP_IGA_88830	65.7	Pp01	27076187
SNP_IGA_88849	65.7	Pp01	27086603
SNP_IGA_89105	65.7	Pp01	27194372
SNP_IGA_89193	65.7	Pp01	27244316
SNP_IGA_89532	65.7	Pp01	27308913
SNP_IGA_89808	66.1	Pp01	27372935
SNP_IGA_89903	66.1	Pp01	27428270
SNP_IGA_90213	66.1	Pp01	27454128
SNP_IGA_90804	66.9	Pp01	27694425
SNP_IGA_91050	66.9	Pp01	27770607
SNP_IGA_91252	66.9	Pp01	27839074
SNP_IGA_91601	67.7	Pp01	27987284
SNP_IGA_91627	67.7	Pp01	27988854
SNP_IGA_91804	67.7	Pp01	28039411
SNP_IGA_91834	67.7	Pp01	28040606
snp_scaffold_1_27126262	67.7	Pp01	28100868
SNP_IGA_92138	67.7	Pp01	28125395
snp_scaffold_1_27238050	67.7	Pp01	28212660
snp_scaffold_1_27285337	68.1	Pp01	28259947
SNP_IGA_92608	68.1	Pp01	28278421
snp_1_27368782	68.1	Pp01	28343393
SNP_IGA_92966	68.1	Pp01	28419504
SNP_IGA_93063	68.1	Pp01	28460774
SNP_IGA_93274	68.5	Pp01	28529507
SNP_IGA_93278	68.5	Pp01	28530004
SNP_IGA_93313	68.9	Pp01	28539151
SNP_IGA_93415	69.7	Pp01	28576815
SNP_IGA_93479	70.5	Pp01	28598649
SNP_IGA_93589	70.5	Pp01	28626343
SNP_IGA_93768	70.9	Pp01	28690524
SNP_IGA_94024	70.9	Pp01	28789739
SNP_IGA_94057	70.9	Pp01	28796052
SNP_IGA_95886	72.1	Pp01	29483368
SNP_IGA_96088	72.1	Pp01	29514558
SNP_IGA_96144	72.1	Pp01	29521244
SNP_IGA_96172	72.1	Pp01	29525628
SNP_IGA_96232	72.1	Pp01	29557834
SNP_IGA_96539	72.1	Pp01	29636040
SNP_IGA_96544	72.1	Pp01	29637780
SNP_IGA_96555	72.1	Pp01	29651327
SNP_IGA_97351	73.7	Pp01	30058294
SNP_IGA_97637	74.1	Pp01	30263221
SNP_IGA_97802	74.1	Pp01	30314738
SNP_IGA_98340	75.3	Pp01	30569343
SNP_IGA_98623	76.1	Pp01	30644296
SNP_IGA_99110	76.1	Pp01	30864365
SNP_IGA_101331	81.8	Pp01	32331125
SNP_IGA_103381	85.4	Pp01	33510762
SNP_IGA_104812	87.4	Pp01	34324185
SNP_IGA_104819	87.4	Pp01	34325189
SNP_IGA_104857	87.4	Pp01	34348489
SNP_IGA_104890	87.4	Pp01	34404100
SNP_IGA_105122	87.4	Pp01	34463626
SNP_IGA_107095	90.2	Pp01	35198093
SNP_IGA_110550	94.2	Pp01	36633634
SNP_IGA_111054	94.2	Pp01	36805333
SNP_IGA_111789	97.5	Pp01	37318053
SNP_IGA_111858	97.5	Pp01	37373183
SNP_IGA_111882	97.5	Pp01	37390261
SNP_IGA_112112	97.9	Pp01	37534135
SNP_IGA_112191	97.9	Pp01	37591210
SNP_IGA_112271	97.9	Pp01	37650962
SNP_IGA_112351	97.9	Pp01	37672019
SNP_IGA_112958	99.5	Pp01	37824408
SNP_IGA_113033	99.5	Pp01	37837517
SNP_IGA_113039	99.5	Pp01	37838303
SNP_IGA_113314	99.5	Pp01	37920831
SNP_IGA_113348	99.5	Pp01	37937694
SNP_IGA_113519	99.5	Pp01	38032494
SNP_IGA_113607	99.5	Pp01	38082541
SNP_IGA_113878	99.9	Pp01	38196994
SNP_IGA_114146	100.3	Pp01	38302464
SNP_IGA_114192	100.3	Pp01	38306794
SNP_IGA_114234	100.3	Pp01	38322971
SNP_IGA_114286	100.3	Pp01	38363273
SNP_IGA_114495	100.3	Pp01	38398691
SNP_IGA_114581	100.3	Pp01	38440239
SNP_IGA_114770	101.9	Pp01	38511277
SNP_IGA_114898	102.3	Pp01	38560322
SNP_IGA_115151	102.3	Pp01	38719128
SNP_IGA_115560	102.7	Pp01	38898358
SNP_IGA_115605	102.7	Pp01	38907697
SNP_IGA_115726	103.1	Pp01	38966259
SNP_IGA_115975	103.1	Pp01	39087697
SNP_IGA_119391	105.5	Pp01	40620294
SNP_IGA_123023	114.8	Pp01	42754924
SNP_IGA_123089	114.8	Pp01	42795711
SNP_IGA_136096	116	Pp01	42968916	Super_10
snp_1_46757382	116	Pp01	43058300
SNP_IGA_135854	116	Pp01	43089581
SNP_IGA_135224	116.8	Pp01	43271711
SNP_IGA_135202	116.8	Pp01	43272556
SNP_IGA_135158	116.8	Pp01	43307147
SNP_IGA_135229	117.2	Pp01	43271586
SNP_IGA_135241	117.5	Pp01	43271317
SNP_IGA_135188	117.6	Pp01	43273517
SNP_IGA_135137	118	Pp01	43337658
SNP_IGA_135006	118.4	Pp01	43421329
SNP_IGA_134730	119.7	Pp01	43578596
SNP_IGA_131801	128.2	Pp01	45004037
SNP_IGA_131746	128.2	Pp01	45008832
SNP_IGA_131740	128.2	Pp01	45009054
SNP_IGA_131644	128.2	Pp01	45019530
SNP_IGA_131589	128.2	Pp01	45021914
SNP_IGA_131571	128.2	Pp01	45022200
SNP_IGA_131557	128.2	Pp01	45022954
SNP_IGA_131324	128.2	Pp01	45053469
SNP_IGA_131284	128.2	Pp01	45057152
SNP_IGA_131130	128.2	Pp01	45083225
SNP_IGA_131037	128.2	Pp01	45092724
SNP_IGA_130925	128.2	Pp01	45125156
SNP_IGA_130764	128.2	Pp01	45145386
SNP_IGA_130229	129.4	Pp01	45350266
SNP_IGA_129235	129.4	Pp01	45500921
SNP_IGA_128248	129.4	Pp01	45729372
SNP_IGA_129512	129.8	Pp01	45448596
SNP_IGA_128925	129.8	Pp01	45526898
SNP_IGA_128625	130.2	Pp01	45581205
SNP_IGA_128603	130.2	Pp01	45586061
SNP_IGA_129422	130.6	Pp01	45459468
SNP_IGA_126158	132.6	Pp01	46430951
SNP_IGA_126124	132.6	Pp01	46434126
SNP_IGA_125812	133	Pp01	46618035
SNP_IGA_125219	135.4	Pp01	46984218
SNP_IGA_123834	139.4	Pp01	47470681
SNP_IGA_123766	139.8	Pp01	47489467
LG2
SNP_IGA_238423	0	Pp02	201667	Super_20
SNP_IGA_238077	0	Pp02	246414
SNP_IGA_237273	0	Pp02	397976
SNP_IGA_236666	0	Pp02	460506
SNP_IGA_236414	0	Pp02	475594
SNP_IGA_236409	0	Pp02	475884
SNP_IGA_236039	0	Pp02	495441
SNP_IGA_234544	1.6	Pp02	785621
SNP_IGA_234465	1.6	Pp02	788109
SNP_IGA_234414	1.6	Pp02	796774
SNP_IGA_233804	2	Pp02	897200
SNP_IGA_233375	2	Pp02	929698
SNP_IGA_230793	3.2	Pp02	1306556
SNP_IGA_229248	3.6	Pp02	1518150
SNP_IGA_136625	4	Pp02	2002076	Super_5
SNP_IGA_141858	6.4	Pp02	2657912
SNP_IGA_142599	7.6	Pp02	2722993
SNP_IGA_143917	8	Pp02	2803873
SNP_IGA_140857	8.4	Pp02	2522787
SNP_IGA_140965	8.4	Pp02	2525873
SNP_IGA_148581	8.4	Pp02	2803005
SNP_IGA_144902	8.4	Pp02	2863865
SNP_IGA_145447	8.4	Pp02	2895768
SNP_IGA_145717	8.4	Pp02	2920993
SNP_IGA_146377	8.4	Pp02	2946946
SNP_IGA_146410	8.4	Pp02	2947821
SNP_IGA_146765	8.4	Pp02	2969445
SNP_IGA_147360	8.4	Pp02	3022296
SNP_IGA_147710	8.4	Pp02	3038230
SNP_IGA_147716	8.4	Pp02	3038285
SNP_IGA_148492	8.4	Pp02	3092957
SNP_IGA_150539	8.4	Pp02	3265085
SNP_IGA_157983	11.7	Pp02	3928245
SNP_IGA_158011	11.7	Pp02	3932608
SNP_IGA_163725	14.5	Pp02	4354493
SNP_IGA_164863	14.5	Pp02	4468425
SNP_IGA_167745	15.7	Pp02	4710813
SNP_IGA_167905	15.7	Pp02	4720630
SNP_IGA_169909	15.7	Pp02	4813040
SNP_IGA_174391	16.1	Pp02	5021317
SNP_IGA_174463	16.1	Pp02	5024402
SNP_IGA_174469	16.1	Pp02	5024578
SNP_IGA_174486	16.1	Pp02	5024769
SNP_IGA_174491	16.1	Pp02	5024837
SNP_IGA_174929	16.1	Pp02	5056209
SNP_IGA_180845	17.3	Pp02	5522500
SNP_IGA_187679	18.5	Pp02	5976198
SNP_IGA_187399	19.7	Pp02	5903294
SNP_IGA_192643	19.7	Pp02	6261644
SNP_IGA_192917	20.1	Pp02	6281831
SNP_IGA_194068	20.5	Pp02	6463201
SNP_IGA_194080	20.5	Pp02	6463491
SNP_IGA_194090	20.5	Pp02	6463660
SNP_IGA_195069	20.5	Pp02	6542937
SNP_IGA_199043	22.1	Pp02	6770795
SNP_IGA_207592	23.3	Pp02	7609681
SNP_IGA_207600	23.3	Pp02	7610099
SNP_IGA_222200	25.3	Pp02	9668809
SNP_IGA_222978	25.3	Pp02	9737108
SNP_IGA_223483	25.3	Pp02	9815330
SNP_IGA_461613	27.7	Pp02	11416853	Super_448
SNP_IGA_459355	28.1	Pp02	11861342
SNP_IGA_456943	29.7	Pp02	12129454
SNP_IGA_456657	29.7	Pp02	12153094
SNP_IGA_456647	29.7	Pp02	12153354
SNP_IGA_456642	29.7	Pp02	12153402
SNP_IGA_456637	29.7	Pp02	12153506
SNP_IGA_456476	29.7	Pp02	12166744
SNP_IGA_456226	29.7	Pp02	12190022
SNP_IGA_456188	29.7	Pp02	12191712
SNP_IGA_240333	30.1	Pp02	13538167	Super_12
SNP_IGA_245946	33	Pp02	14320631
SNP_IGA_254602	37	Pp02	16080241
SNP_IGA_258340	38.2	Pp02	17040217
SNP_IGA_260301	39	Pp02	17512920
SNP_IGA_260373	39	Pp02	17552314
SNP_IGA_260384	39	Pp02	17552721
SNP_IGA_261034	39	Pp02	17640835
SNP_IGA_261581	39.8	Pp02	17688481
SNP_IGA_261588	39.8	Pp02	17689903
SNP_IGA_261595	39.8	Pp02	17691161
SNP_IGA_261611	39.8	Pp02	17693915
SNP_IGA_261865	39.8	Pp02	17748552
SNP_IGA_261920	39.8	Pp02	17762876
SNP_IGA_766992	39.8	Pp02	18613550	Super_450
SNP_IGA_263828	41.4	Pp02	19233500	Super_4
SNP_IGA_264149	41.4	Pp02	19390416
SNP_IGA_264220	41.4	Pp02	19404885
SNP_IGA_264293	41.4	Pp02	19423538
SNP_IGA_264399	41.4	Pp02	19466555
SNP_IGA_264409	41.4	Pp02	19470301
SNP_IGA_264590	41.4	Pp02	19527264
SNP_IGA_265783	41.4	Pp02	19719152
SNP_IGA_266017	41.4	Pp02	19735297
SNP_IGA_266058	41.4	Pp02	19743536
SNP_IGA_266063	41.4	Pp02	19744284
SNP_IGA_266305	41.4	Pp02	19776973
SNP_IGA_266317	41.4	Pp02	19778181
SNP_IGA_266322	41.4	Pp02	19778958
SNP_IGA_266359	41.4	Pp02	19785133
SNP_IGA_266411	41.4	Pp02	19797245
SNP_IGA_268131	41.4	Pp02	20081282
SNP_IGA_268182	41.4	Pp02	20094959
SNP_IGA_269403	44.2	Pp02	20861232
SNP_IGA_269409	44.2	Pp02	20861823
SNP_IGA_269416	44.2	Pp02	20862174
SNP_IGA_269432	44.2	Pp02	20869573
SNP_IGA_269660	44.2	Pp02	20980884
SNP_IGA_270116	45.4	Pp02	21107115
SNP_IGA_270128	45.4	Pp02	21107387
SNP_IGA_270459	45.4	Pp02	21134777
SNP_IGA_270484	45.4	Pp02	21137452
SNP_IGA_270493	45.4	Pp02	21138465
SNP_IGA_270597	45.4	Pp02	21148225
SNP_IGA_270865	45.4	Pp02	21169933
SNP_IGA_271203	45.4	Pp02	21188025
SNP_IGA_271396	45.4	Pp02	21201164
snp_scaffold_2_18006017	46.2	Pp02	21582296
SNP_IGA_273175	46.2	Pp02	21600017
SNP_IGA_273234	46.2	Pp02	21622549
SNP_IGA_273490	46.2	Pp02	21726273
SNP_IGA_273751	47.4	Pp02	21789429
SNP_IGA_273894	47.4	Pp02	21818397
SNP_IGA_273993	47.4	Pp02	21854619
SNP_IGA_274016	47.4	Pp02	21859914
SNP_IGA_274133	47.4	Pp02	21893084
SNP_IGA_274187	47.4	Pp02	21894387
SNP_IGA_274310	47.4	Pp02	21897299
SNP_IGA_274331	47.4	Pp02	21898312
SNP_IGA_275189	48.6	Pp02	22195492
SNP_IGA_275341	49	Pp02	22246297
SNP_IGA_275364	49	Pp02	22260069
SNP_IGA_275481	49.4	Pp02	22283128
SNP_IGA_275502	49.4	Pp02	22301505
SNP_IGA_278814	55.1	Pp02	23916218
SNP_IGA_278849	55.1	Pp02	23922084
SNP_IGA_279619	57.1	Pp02	24174471
SNP_IGA_279668	57.1	Pp02	24200547
SNP_IGA_279887	57.9	Pp02	24288259
SNP_IGA_285058	70.6	Pp02	26895362
SNP_IGA_287522	81.2	Pp02	28709981	Super_462
SNP_IGA_289567	88.1	Pp02	29853834
LG3
SNP_IGA_898654	0	Pp03	742389	Super_24
SNP_IGA_291021	0	Pp03	924446	Super_458
SNP_IGA_291055	0	Pp03	929735
SNP_IGA_291987	0.4	Pp03	1260092
SNP_IGA_292008	0.4	Pp03	1265195
SNP_IGA_292307	0.4	Pp03	1316668
SNP_IGA_293254	0.4	Pp03	1823794
SNP_IGA_294410	1.3	Pp03	2213320
SNP_IGA_295145	4	Pp03	2683483
SNP_IGA_295644	4.8	Pp03	2902509
SNP_IGA_295649	4.8	Pp03	2902943
SNP_IGA_295658	4.8	Pp03	2903469
SNP_IGA_295664	4.8	Pp03	2904624
SNP_IGA_295763	4.8	Pp03	2922341
SNP_IGA_295978	6	Pp03	3058863
SNP_IGA_296203	8	Pp03	3148187
SNP_IGA_296553	8	Pp03	3238014
SNP_IGA_296562	8	Pp03	3240554
SNP_IGA_296682	8.4	Pp03	3297999
SNP_IGA_296886	8.4	Pp03	3384939
SNP_IGA_296900	8.4	Pp03	3390662
SNP_IGA_297128	8.9	Pp03	3507642
SNP_IGA_297495	9.2	Pp03	3634503
SNP_IGA_297497	9.2	Pp03	3635392
SNP_IGA_297507	9.2	Pp03	3636637
SNP_IGA_297841	10.4	Pp03	3802524
SNP_IGA_298109	10.4	Pp03	3884262
SNP_IGA_298139	10.4	Pp03	3892167
SNP_IGA_298308	10.6	Pp03	3925205
SNP_IGA_298621	11.7	Pp03	3954670
SNP_IGA_298154	12.5	Pp03	3895956
SNP_IGA_298287	12.5	Pp03	3923841
SNP_IGA_298417	12.5	Pp03	3932359
SNP_IGA_298449	12.5	Pp03	3934669
SNP_IGA_298487	12.5	Pp03	3938065
SNP_IGA_298541	12.5	Pp03	3948839
SNP_IGA_298575	12.5	Pp03	3951918
SNP_IGA_298580	12.5	Pp03	3952054
SNP_IGA_298636	12.5	Pp03	3955088
SNP_IGA_298943	13.3	Pp03	3989754
SNP_IGA_299003	13.3	Pp03	3996613
SNP_IGA_299341	14.1	Pp03	4078942
SNP_IGA_300098	14.5	Pp03	4253071
SNP_IGA_300389	14.5	Pp03	4349089
SNP_IGA_300851	15.3	Pp03	4447524
SNP_IGA_300877	15.3	Pp03	4465511
SNP_IGA_300953	15.3	Pp03	4477028
SNP_IGA_301473	15.7	Pp03	4586701
snp_3_3770195	16.1	Pp03	4631081
SNP_IGA_301707	16.1	Pp03	4633314
SNP_IGA_301843	16.1	Pp03	4652712
SNP_IGA_301913	16.1	Pp03	4656100
SNP_IGA_301956	16.1	Pp03	4659802
SNP_IGA_302042	16.1	Pp03	4679428
SNP_IGA_302772	16.1	Pp03	4764398
SNP_IGA_302823	16.1	Pp03	4769514
SNP_IGA_302830	16.1	Pp03	4770475
SNP_IGA_303086	16.1	Pp03	4817453
SNP_IGA_303514	16.1	Pp03	4845567
SNP_IGA_303527	16.1	Pp03	4847278
SNP_IGA_303535	16.1	Pp03	4848339
SNP_IGA_303564	16.1	Pp03	4850180
SNP_IGA_304082	16.5	Pp03	4909251
SNP_IGA_304227	16.5	Pp03	4940656
SNP_IGA_304307	16.5	Pp03	4946629
SNP_IGA_304755	17.3	Pp03	5054189
SNP_IGA_304773	17.3	Pp03	5058030
SNP_IGA_304790	17.3	Pp03	5061816
SNP_IGA_304930	17.7	Pp03	5090436
SNP_IGA_305148	17.7	Pp03	5116410
SNP_IGA_305427	18.5	Pp03	5189172
SNP_IGA_305449	18.5	Pp03	5199286
SNP_IGA_305762	18.9	Pp03	5279843
SNP_IGA_305895	18.9	Pp03	5330033
SNP_IGA_306024	18.9	Pp03	5365326
SNP_IGA_306147	18.9	Pp03	5439416
SNP_IGA_306400	20.5	Pp03	5572136
SNP_IGA_306513	20.5	Pp03	5607665
SNP_IGA_306593	20.5	Pp03	5656350
SNP_IGA_306604	20.5	Pp03	5663242
SNP_IGA_306624	20.5	Pp03	5667062
SNP_IGA_306640	20.5	Pp03	5670995
SNP_IGA_306650	20.5	Pp03	5673399
SNP_IGA_306856	20.5	Pp03	5702142
SNP_IGA_306900	20.5	Pp03	5715583
SNP_IGA_307037	20.5	Pp03	5763928
SNP_IGA_307230	20.5	Pp03	5805089
SNP_IGA_307422	20.5	Pp03	5889021
SNP_IGA_307918	20.5	Pp03	6095233
SNP_IGA_307983	20.5	Pp03	6106525
SNP_IGA_309338	21.7	Pp03	6518986
SNP_IGA_309462	21.7	Pp03	6564085
SNP_IGA_309473	21.7	Pp03	6571458
SNP_IGA_309554	21.7	Pp03	6596824
SNP_IGA_309635	21.7	Pp03	6602423
SNP_IGA_309724	21.7	Pp03	6615375
SNP_IGA_309737	21.7	Pp03	6616690
SNP_IGA_309872	21.7	Pp03	6638641
SNP_IGA_309881	21.7	Pp03	6640591
SNP_IGA_310057	21.7	Pp03	6704799
SNP_IGA_310338	21.7	Pp03	6750086
SNP_IGA_310467	21.7	Pp03	6786896
SNP_IGA_310548	21.7	Pp03	6819079
SNP_IGA_310553	21.7	Pp03	6819539
SNP_IGA_310566	21.7	Pp03	6819673
SNP_IGA_310760	21.7	Pp03	6832779
SNP_IGA_311336	21.7	Pp03	6924690
SNP_IGA_311537	22.1	Pp03	7001781
SNP_IGA_311645	22.1	Pp03	7014144
SNP_IGA_311856	22.1	Pp03	7041237
SNP_IGA_312052	22.1	Pp03	7088012
SNP_IGA_312409	22.5	Pp03	7143135
SNP_IGA_314353	24.9	Pp03	7575504
SNP_IGA_314503	26.1	Pp03	7640844
SNP_IGA_314509	26.1	Pp03	7641411
SNP_IGA_314521	26.1	Pp03	7642274
SNP_IGA_314544	26.1	Pp03	7644164
SNP_IGA_314588	26.1	Pp03	7647606
SNP_IGA_314598	26.1	Pp03	7648401
SNP_IGA_314631	26.1	Pp03	7652977
SNP_IGA_315904	26.1	Pp03	7903220
SNP_IGA_316047	26.1	Pp03	7943434
SNP_IGA_316877	26.1	Pp03	8194489
SNP_IGA_317001	26.1	Pp03	8214876
SNP_IGA_317114	26.1	Pp03	8230912
SNP_IGA_319280	28.5	Pp03	8714889
SNP_IGA_319344	28.5	Pp03	8720269
SNP_IGA_319883	28.5	Pp03	8996040	Super_21
SNP_IGA_322925	29.3	Pp03	9930816
SNP_IGA_323191	30.1	Pp03	10096084
SNP_IGA_324067	30.5	Pp03	10189798
SNP_IGA_324340	30.5	Pp03	10222618
SNP_IGA_324347	30.5	Pp03	10223404
SNP_IGA_435008	30.5	Pp03	10635613	Super_457
Pp12Cl	30.5	Pp03	10879473
SNP_IGA_433772	30.5	Pp03	10880145
SNP_IGA_433760	30.5	Pp03	10881026
SNP_IGA_433600	30.5	Pp03	10890773
SNP_IGA_433596	30.5	Pp03	10890870
SNP_IGA_433588	30.5	Pp03	10891061
SNP_IGA_433575	30.5	Pp03	10891448
SNP_IGA_433555	30.5	Pp03	10891953
SNP_IGA_433542	30.5	Pp03	10892335
SNP_IGA_433302	30.5	Pp03	10900061
SNP_IGA_433205	30.5	Pp03	10908409
SNP_IGA_433197	30.5	Pp03	10908868
SNP_IGA_433191	30.5	Pp03	10909597
SNP_IGA_433063	30.5	Pp03	10925646
SNP_IGA_433059	30.5	Pp03	10925749
SNP_IGA_433050	30.5	Pp03	10926063
SNP_IGA_433045	30.5	Pp03	10926129
SNP_IGA_433036	30.5	Pp03	10926370
SNP_IGA_432632	30.5	Pp03	10952105
SNP_IGA_432536	30.5	Pp03	10957370
SNP_IGA_432210	30.9	Pp03	11016243
SNP_IGA_431437	30.9	Pp03	11211896
SNP_IGA_429668	31.7	Pp03	11504891
SNP_IGA_429299	31.7	Pp03	11564178
SNP_IGA_913769	31.7	Pp03	12526639	Super_31
SNP_IGA_916433	31.7	Pp03	12905117	Super_32
SNP_IGA_331956	35.8	Pp03	16380062	Super_451
SNP_IGA_331961	35.8	Pp03	16380369
SNP_IGA_332146	35.8	Pp03	16403699
SNP_IGA_332587	36.2	Pp03	16582356
SNP_IGA_332632	36.2	Pp03	16592542
SNP_IGA_332830	36.2	Pp03	16616769
SNP_IGA_332847	36.2	Pp03	16617698
SNP_IGA_333074	36.2	Pp03	16634203
SNP_IGA_333908	36.2	Pp03	16785224
SNP_IGA_340465	36.6	Pp03	17667216	Super_3
SNP_IGA_340471	36.6	Pp03	17668158
snp_3_12878608	38.6	Pp03	18221847
SNP_IGA_343288	39.8	Pp03	18666687
SNP_IGA_343311	39.8	Pp03	18669458
SNP_IGA_343432	39.8	Pp03	18681162
SNP_IGA_343501	39.8	Pp03	18693355
SNP_IGA_343513	39.8	Pp03	18694819
SNP_IGA_343534	39.8	Pp03	18704036
SNP_IGA_343773	39.8	Pp03	18762121
SNP_IGA_344064	39.8	Pp03	18831134
Pp19Cl	39.8	Pp03	18847472
SNP_IGA_344612	39.8	Pp03	19098840
SNP_IGA_344712	40.2	Pp03	19158086
SNP_IGA_344789	40.2	Pp03	19234280
SNP_IGA_345700	40.2	Pp03	19365471
SNP_IGA_345704	40.2	Pp03	19365522
SNP_IGA_345797	40.2	Pp03	19379124
SNP_IGA_345809	40.2	Pp03	19379729
SNP_IGA_346164	41.4	Pp03	19471832
SNP_IGA_346196	41.4	Pp03	19476844
SNP_IGA_346608	41.8	Pp03	19570000
SNP_IGA_349097	43.8	Pp03	20241224
SNP_IGA_349233	43.8	Pp03	20300608
SNP_IGA_349682	43.8	Pp03	20389527
SNP_IGA_349707	43.8	Pp03	20422232
SNP_IGA_349757	43.8	Pp03	20430729
SNP_IGA_349789	43.8	Pp03	20443688
SNP_IGA_349831	43.8	Pp03	20473077
SNP_IGA_349932	44.2	Pp03	20497040
SNP_IGA_350137	46.6	Pp03	20574302
SNP_IGA_350280	46.6	Pp03	20659407
SNP_IGA_350488	46.6	Pp03	20699393
SNP_IGA_350573	46.6	Pp03	20708718
SNP_IGA_350620	46.6	Pp03	20710440
SNP_IGA_350827	46.6	Pp03	20790422
SNP_IGA_350842	46.6	Pp03	20792283
SNP_IGA_351038	46.6	Pp03	20861373
SNP_IGA_351612	47	Pp03	20960378
SNP_IGA_352122	48.2	Pp03	21274595
SNP_IGA_352362	48.2	Pp03	21341498
SNP_IGA_352413	48.2	Pp03	21392610
SNP_IGA_352618	48.6	Pp03	21435411
SNP_IGA_352749	48.6	Pp03	21455715
SNP_IGA_352778	48.6	Pp03	21459417
SNP_IGA_352789	48.6	Pp03	21462203
SNP_IGA_352841	48.6	Pp03	21480491
SNP_IGA_352942	48.6	Pp03	21504956
SNP_IGA_353088	48.6	Pp03	21530438
SNP_IGA_353324	49	Pp03	21569239
SNP_IGA_353328	49	Pp03	21570009
SNP_IGA_353369	49	Pp03	21574569
SNP_IGA_353395	49.4	Pp03	21591154
SNP_IGA_353457	49.4	Pp03	21609438
SNP_IGA_353674	49.8	Pp03	21694223
SNP_IGA_353861	49.8	Pp03	21710009
SNP_IGA_353937	49.8	Pp03	21719670
SNP_IGA_354000	49.8	Pp03	21738585
SNP_IGA_354028	49.8	Pp03	21741954
SNP_IGA_354229	49.8	Pp03	21790295
SNP_IGA_354647	50.6	Pp03	22001863
SNP_IGA_354802	51	Pp03	22082341
SNP_IGA_354950	51	Pp03	22093557
SNP_IGA_354980	51	Pp03	22098605
SNP_IGA_355382	51	Pp03	22125126
SNP_IGA_355590	51	Pp03	22185909
SNP_IGA_355801	51.8	Pp03	22245528
SNP_IGA_355814	51.8	Pp03	22257373
SNP_IGA_355957	51.8	Pp03	22267299
SNP_IGA_356179	51.8	Pp03	22294942
SNP_IGA_356344	51.8	Pp03	22328362
SNP_IGA_356407	51.8	Pp03	22345881
SNP_IGA_357156	52.6	Pp03	22567250
SNP_IGA_357326	52.6	Pp03	22608995
SNP_IGA_357335	52.6	Pp03	22609126
SNP_IGA_357344	52.6	Pp03	22609306
SNP_IGA_357353	52.6	Pp03	22609504
SNP_IGA_357381	52.6	Pp03	22611495
snp_scaffold_3_17617694	53	Pp03	22960356
SNP_IGA_358726	53.4	Pp03	23020670
SNP_IGA_359035	53.4	Pp03	23125167
SNP_IGA_359462	53.8	Pp03	23313820
SNP_IGA_359875	54.6	Pp03	23531813
SNP_IGA_359881	54.6	Pp03	23533116
snp_3_18270229	55	Pp03	23612892
SNP_IGA_360658	56.2	Pp03	23752721
SNP_IGA_360665	56.2	Pp03	23753180
SNP_IGA_360704	56.7	Pp03	23761973
SNP_IGA_360734	56.7	Pp03	23777072
SNP_IGA_360780	56.7	Pp03	23810854
SNP_IGA_363408	62.7	Pp03	25009525
SNP_IGA_363595	63.5	Pp03	25062868
SNP_IGA_363732	63.5	Pp03	25105201
SNP_IGA_363920	63.9	Pp03	25177624
SNP_IGA_364036	63.9	Pp03	25258726
SNP_IGA_364066	63.9	Pp03	25278056
SNP_IGA_364100	63.9	Pp03	25296052
SNP_IGA_364119	63.9	Pp03	25302232
SNP_IGA_364138	63.9	Pp03	25313742
SNP_IGA_364330	63.9	Pp03	25359487
SNP_IGA_364370	63.9	Pp03	25368982
SNP_IGA_364441	64.3	Pp03	25426981
SNP_IGA_364502	64.3	Pp03	25438785
SNP_IGA_364517	64.3	Pp03	25440837
SNP_IGA_364562	64.3	Pp03	25448805
SNP_IGA_364601	64.3	Pp03	25457488
SNP_IGA_364777	64.7	Pp03	25532580
SNP_IGA_365146	65.9	Pp03	25650703
SNP_IGA_365173	65.9	Pp03	25654287
SNP_IGA_365180	65.9	Pp03	25655025
SNP_IGA_365200	65.9	Pp03	25658134
SNP_IGA_365455	66.3	Pp03	25817589
SNP_IGA_365485	66.3	Pp03	25829460
SNP_IGA_365933	67.9	Pp03	26061895
SNP_IGA_366041	67.9	Pp03	26092752
SNP_IGA_366141	67.9	Pp03	26109846
SNP_IGA_366151	67.9	Pp03	26111164
SNP_IGA_366354	68.7	Pp03	26258949
SNP_IGA_366639	68.7	Pp03	26378711
SNP_IGA_367214	71.9	Pp03	26849962
SNP_IGA_367325	71.9	Pp03	26894937
SNP_IGA_367351	71.9	Pp03	26896749
SNP_IGA_367359	71.9	Pp03	26898275
SNP_IGA_367365	71.9	Pp03	26898684
SNP_IGA_367373	71.9	Pp03	26904500
LG4
SNP_IGA_368627	0	Pp04	117381	Super_8
SNP_IGA_368650	0.4	Pp04	140435
SNP_IGA_369261	2	Pp04	492102
SNP_IGA_369435	2	Pp04	522662
SNP_IGA_379856	6.4	Pp04	1477791
SNP_IGA_379876	6.4	Pp04	1488220
SNP_IGA_380079	6.4	Pp04	1518750
SNP_IGA_380176	6.8	Pp04	1526147
SNP_IGA_380180	6.8	Pp04	1530893
SNP_IGA_380189	6.8	Pp04	1531486
SNP_IGA_380218	6.8	Pp04	1543146
SNP_IGA_380323	6.8	Pp04	1615830
SNP_IGA_380358	7.2	Pp04	1618622
SNP_IGA_380436	7.2	Pp04	1732798
SNP_IGA_381287	11.7	Pp04	2299587
SNP_IGA_383492	16.1	Pp04	3062457
SNP_IGA_383686	16.1	Pp04	3092154
SNP_IGA_388125	21.7	Pp04	4691353
SNP_IGA_388168	21.7	Pp04	4697970
SNP_IGA_388217	21.7	Pp04	4699784
SNP_IGA_388234	21.7	Pp04	4701810
SNP_IGA_388246	21.7	Pp04	4703827
SNP_IGA_388258	21.7	Pp04	4704008
SNP_IGA_388332	21.7	Pp04	4707971
SNP_IGA_388346	21.7	Pp04	4708634
SNP_IGA_388388	21.7	Pp04	4720730
SNP_IGA_388457	21.7	Pp04	4738193
SNP_IGA_388476	21.7	Pp04	4739727
SNP_IGA_388527	21.7	Pp04	4741414
SNP_IGA_388543	21.7	Pp04	4741889
SNP_IGA_388558	21.7	Pp04	4742411
SNP_IGA_388564	21.7	Pp04	4744132
SNP_IGA_388654	21.7	Pp04	4760411
SNP_IGA_388802	21.7	Pp04	4769962
SNP_IGA_388812	21.7	Pp04	4772512
SNP_IGA_388855	21.7	Pp04	4781977
SNP_IGA_395152	24.2	Pp04	5369009	Super_26
SNP_IGA_393752	25.4	Pp04	5727672
SNP_IGA_393740	25.4	Pp04	5732173
SNP_IGA_393684	25.8	Pp04	5748833
SNP_IGA_392147	25.8	Pp04	5950616
SNP_IGA_391629	26.2	Pp04	6010605
SNP_IGA_391620	26.2	Pp04	6012055
SNP_IGA_391543	26.2	Pp04	6021326
SNP_IGA_395621	26.6	Pp04	6284199	Super_460
SNP_IGA_397696	28.6	Pp04	6688718
SNP_IGA_397710	28.6	Pp04	6694626
SNP_IGA_397802	28.6	Pp04	6712809
SNP_IGA_399466	30.2	Pp04	7120037
SNP_IGA_399474	30.2	Pp04	7120476
SNP_IGA_399565	30.2	Pp04	7135592
SNP_IGA_399569	30.2	Pp04	7136087
SNP_IGA_399599	30.2	Pp04	7144391
SNP_IGA_399658	30.2	Pp04	7148600
SNP_IGA_399756	30.2	Pp04	7156172
SNP_IGA_399812	30.2	Pp04	7158923
SNP_IGA_399849	30.2	Pp04	7161033
SNP_IGA_399858	30.2	Pp04	7161945
SNP_IGA_399868	30.2	Pp04	7163184
SNP_IGA_400090	30.2	Pp04	7219399
SNP_IGA_400126	30.2	Pp04	7227689
SNP_IGA_400260	30.2	Pp04	7244980
SNP_IGA_401886	36.2	Pp04	8233517	Super_455
SNP_IGA_402081	37	Pp04	8319282
SNP_IGA_402569	37	Pp04	8581271
SNP_IGA_405623	39.9	Pp04	9640313
SNP_IGA_405628	39.9	Pp04	9640863
SNP_IGA_405949	39.9	Pp04	9701574
SNP_IGA_407115	40.3	Pp04	9947470
SNP_IGA_417310	49.2	Pp04	13034674
SNP_IGA_418890	49.6	Pp04	13442233
SNP_IGA_420819	52.4	Pp04	13949755
SNP_IGA_420955	53.6	Pp04	13977791
SNP_IGA_425952	56	Pp04	14769875
SNP_IGA_425979	56	Pp04	14777173
SNP_IGA_438222	58.4	Pp04	15514468	Super_449
SNP_IGA_438226	58.4	Pp04	15515638
SNP_IGA_438606	59.6	Pp04	15646308
SNP_IGA_477336	70.2	Pp04	19833919	Super_454
SNP_IGA_481642	71.4	Pp04	20126632
SNP_IGA_481913	71.4	Pp04	20140300
SNP_IGA_482096	71.4	Pp04	20151850
SNP_IGA_482102	71.4	Pp04	20152067
SNP_IGA_482137	71.4	Pp04	20153583
SNP_IGA_482303	71.4	Pp04	20160237
SNP_IGA_482309	71.4	Pp04	20160427
SNP_IGA_482587	71.4	Pp04	20176048
SNP_IGA_484030	71.4	Pp04	20243860
SNP_IGA_484200	71.4	Pp04	20270725
SNP_IGA_484661	71.4	Pp04	20317857
SNP_IGA_484668	71.4	Pp04	20318536
SNP_IGA_492606	71.4	Pp04	21311526
SNP_IGA_493029	71.4	Pp04	21370198
SNP_IGA_493848	71.4	Pp04	21410939
SNP_IGA_494186	71.4	Pp04	21449053
SNP_IGA_494363	71.4	Pp04	21461984
SNP_IGA_494368	71.4	Pp04	21462210
SNP_IGA_494375	71.4	Pp04	21462546
SNP_IGA_494386	71.4	Pp04	21463309
SNP_IGA_494393	71.4	Pp04	21463840
SNP_IGA_494400	71.4	Pp04	21464229
SNP_IGA_494490	71.4	Pp04	21474723
SNP_IGA_494527	71.4	Pp04	21478945
SNP_IGA_494799	71.4	Pp04	21497179
SNP_IGA_495167	71.4	Pp04	21518986
SNP_IGA_495174	71.4	Pp04	21519377
SNP_IGA_495281	71.4	Pp04	21527013
SNP_IGA_495661	71.4	Pp04	21543354
SNP_IGA_497482	71.4	Pp04	21627817
SNP_IGA_498145	71.4	Pp04	21648593
SNP_IGA_498164	71.4	Pp04	21649593
SNP_IGA_498173	71.4	Pp04	21649816
SNP_IGA_498183	71.4	Pp04	21650249
SNP_IGA_499780	71.4	Pp04	21720307
SNP_IGA_499790	71.4	Pp04	21720605
SNP_IGA_499828	71.4	Pp04	21721915
SNP_IGA_499833	71.4	Pp04	21722367
SNP_IGA_499837	71.4	Pp04	21722460
SNP_IGA_499853	71.4	Pp04	21722899
SNP_IGA_500006	71.4	Pp04	21731081
SNP_IGA_500365	71.4	Pp04	21746792
SNP_IGA_500373	71.4	Pp04	21748078
SNP_IGA_500525	71.4	Pp04	21768633
SNP_IGA_500532	71.4	Pp04	21768841
SNP_IGA_500743	71.4	Pp04	21783511
SNP_IGA_500899	71.4	Pp04	21803738
SNP_IGA_500917	71.4	Pp04	21807336
SNP_IGA_501464	71.4	Pp04	21864949
SNP_IGA_501471	71.4	Pp04	21865436
SNP_IGA_501797	71.4	Pp04	21880508
SNP_IGA_501810	71.4	Pp04	21881117
SNP_IGA_501824	71.4	Pp04	21881536
SNP_IGA_501831	71.4	Pp04	21881859
SNP_IGA_501838	71.4	Pp04	21882342
SNP_IGA_502166	71.4	Pp04	21898989
SNP_IGA_502685	71.4	Pp04	21954479
SNP_IGA_502691	71.4	Pp04	21954926
SNP_IGA_502744	71.4	Pp04	21958845
SNP_IGA_503636	71.4	Pp04	22011195
SNP_IGA_503676	71.4	Pp04	22017921
SNP_IGA_503774	71.4	Pp04	22026934
SNP_IGA_504749	71.4	Pp04	22090423
SNP_IGA_504860	71.4	Pp04	22096862
SNP_IGA_505014	71.4	Pp04	22105000
SNP_IGA_505209	71.4	Pp04	22128872
SNP_IGA_505247	71.4	Pp04	22130931
SNP_IGA_505335	71.4	Pp04	22137320
SNP_IGA_505349	71.4	Pp04	22138228
SNP_IGA_505611	71.4	Pp04	22166110
SNP_IGA_505617	71.4	Pp04	22166346
SNP_IGA_505624	71.4	Pp04	22166682
SNP_IGA_508045	71.4	Pp04	22290969
SNP_IGA_513331	71.7	Pp04	22614119
SNP_IGA_494191	71.8	Pp04	21449187
SNP_IGA_508230	71.8	Pp04	22302856
SNP_IGA_508239	71.8	Pp04	22304013
SNP_IGA_509218	71.8	Pp04	22354065
SNP_IGA_509304	71.8	Pp04	22359607
SNP_IGA_509310	71.8	Pp04	22359785
SNP_IGA_510106	71.8	Pp04	22395467
SNP_IGA_511272	71.8	Pp04	22473816
SNP_IGA_511581	71.8	Pp04	22498796
SNP_IGA_511595	71.8	Pp04	22499636
SNP_IGA_511853	71.8	Pp04	22534938
SNP_IGA_511929	71.8	Pp04	22537956
SNP_IGA_511970	71.8	Pp04	22539086
SNP_IGA_511994	71.8	Pp04	22539706
SNP_IGA_512011	71.8	Pp04	22540589
SNP_IGA_512239	71.8	Pp04	22572642
SNP_IGA_513132	71.8	Pp04	22610165
SNP_IGA_513140	71.8	Pp04	22610522
SNP_IGA_513205	71.8	Pp04	22612337
SNP_IGA_513226	71.8	Pp04	22612704
SNP_IGA_513232	71.8	Pp04	22612776
SNP_IGA_513253	71.8	Pp04	22613096
SNP_IGA_513277	71.8	Pp04	22613424
SNP_IGA_513286	71.8	Pp04	22613560
SNP_IGA_513312	71.8	Pp04	22613908
SNP_IGA_513446	71.8	Pp04	22615665
SNP_IGA_513496	71.8	Pp04	22616791
SNP_IGA_513502	71.8	Pp04	22616919
SNP_IGA_513510	71.8	Pp04	22617068
SNP_IGA_513553	71.8	Pp04	22617698
SNP_IGA_513566	71.8	Pp04	22618033
SNP_IGA_513609	71.8	Pp04	22618971
SNP_IGA_513616	71.8	Pp04	22619108
SNP_IGA_513867	71.8	Pp04	22634362
SNP_IGA_513877	71.8	Pp04	22634495
SNP_IGA_514224	71.8	Pp04	22664303
SNP_IGA_514243	71.8	Pp04	22665326
SNP_IGA_514263	71.8	Pp04	22666477
SNP_IGA_514458	71.8	Pp04	22685976
SNP_IGA_515075	71.8	Pp04	22735865
SNP_IGA_515140	71.8	Pp04	22739761
SNP_IGA_515364	71.8	Pp04	22750033
SNP_IGA_516026	71.8	Pp04	22779396
SNP_IGA_516589	71.8	Pp04	22834429
SNP_IGA_516818	71.8	Pp04	22848955
SNP_IGA_516824	71.8	Pp04	22849976
SNP_IGA_517321	71.8	Pp04	22883122
SNP_IGA_517325	71.8	Pp04	22883377
SNP_IGA_518080	72.1	Pp04	22957853
SNP_IGA_517894	72.2	Pp04	22944736
SNP_IGA_517901	72.2	Pp04	22945578
SNP_IGA_518431	72.2	Pp04	23010536
SNP_IGA_518477	72.2	Pp04	23014582
SNP_IGA_518662	72.2	Pp04	23040071
SNP_IGA_519002	72.2	Pp04	23065616
SNP_IGA_519188	72.2	Pp04	23084375
SNP_IGA_519232	72.2	Pp04	23088034
SNP_IGA_513598	72.6	Pp04	22618805
SNP_IGA_517406	73	Pp04	22891625
SNP_IGA_517550	73	Pp04	22907058
snp_4_26539922	73	Pp04	22937271
SNP_IGA_518093	73	Pp04	22958381
SNP_IGA_518240	73	Pp04	22988619
SNP_IGA_518497	73	Pp04	23016513
SNP_IGA_518694	73	Pp04	23047875
SNP_IGA_518831	73	Pp04	23057330
SNP_IGA_518959	73	Pp04	23061769
SNP_IGA_519214	73	Pp04	23086528
SNP_IGA_520427	73.4	Pp04	23163675
SNP_IGA_520668	73.4	Pp04	23172454
snp_scaffold_4_26802128	73.4	Pp04	23199477
SNP_IGA_521233	73.4	Pp04	23200445
SNP_IGA_521243	73.4	Pp04	23201395
SNP_IGA_521252	73.4	Pp04	23202007
SNP_IGA_521563	73.4	Pp04	23240678
SNP_IGA_521577	73.4	Pp04	23243500
SNP_IGA_521613	73.4	Pp04	23248337
SNP_IGA_521628	73.4	Pp04	23249165
SNP_IGA_521760	73.4	Pp04	23259881
SNP_IGA_521779	73.4	Pp04	23262750
SNP_IGA_522643	73.4	Pp04	23311964
SNP_IGA_522648	73.4	Pp04	23312133
SNP_IGA_522961	73.4	Pp04	23327746
SNP_IGA_523156	73.8	Pp04	23338077
SNP_IGA_523180	73.8	Pp04	23339451
SNP_IGA_523185	73.8	Pp04	23339639
SNP_IGA_523841	73.8	Pp04	23374167
SNP_IGA_523911	73.8	Pp04	23381911
SNP_IGA_524539	73.8	Pp04	23433537
SNP_IGA_524584	73.8	Pp04	23438358
SNP_IGA_524652	73.8	Pp04	23446109
SNP_IGA_524703	73.8	Pp04	23451920
SNP_IGA_524964	73.8	Pp04	23473518
SNP_IGA_524971	73.8	Pp04	23474309
SNP_IGA_524976	73.8	Pp04	23474732
SNP_IGA_524981	73.8	Pp04	23475348
SNP_IGA_525520	73.8	Pp04	23586650
SNP_IGA_525559	73.8	Pp04	23591228
SNP_IGA_525630	73.8	Pp04	23596858
SNP_IGA_525647	73.8	Pp04	23598915
SNP_IGA_525863	74.2	Pp04	23638214
SNP_IGA_525984	74.2	Pp04	23670053
SNP_IGA_525992	74.2	Pp04	23671850
SNP_IGA_526268	74.2	Pp04	23774503
SNP_IGA_526424	74.2	Pp04	23831026
snp_scaffold_4_27671771	74.2	Pp04	24069122
SNP_IGA_530079	74.7	Pp04	24366996
SNP_IGA_530625	74.7	Pp04	24449245
SNP_IGA_530673	74.7	Pp04	24475723
SNP_IGA_531436	74.7	Pp04	24708923
SNP_IGA_532100	75.9	Pp04	24952489
SNP_IGA_532101	75.9	Pp04	24952738
SNP_IGA_532542	75.9	Pp04	24984572
SNP_IGA_532547	75.9	Pp04	24985354
SNP_IGA_532574	75.9	Pp04	24990638
SNP_IGA_532594	75.9	Pp04	24991362
SNP_IGA_540489	75.9	Pp04	25146543	Super_29
SNP_IGA_540556	75.9	Pp04	25155257
SNP_IGA_540678	75.9	Pp04	25176043
SNP_IGA_540776	76.3	Pp04	25196986
SNP_IGA_541349	76.7	Pp04	25285136
LG5
SNP_IGA_543179	0	Pp05	246971	Super_6
snp_scaffold_5_274325	0	Pp05	274327
SNP_IGA_543247	0	Pp05	276222
SNP_IGA_543312	0	Pp05	290776
SNP_IGA_543368	0	Pp05	302946
SNP_IGA_543673	0	Pp05	389090
SNP_IGA_543786	0	Pp05	467068
SNP_IGA_543942	0	Pp05	481015
SNP_IGA_544157	0	Pp05	521865
SNP_IGA_544512	0.4	Pp05	612755
SNP_IGA_550589	5.6	Pp05	2064185
SNP_IGA_550718	5.6	Pp05	2073691
SNP_IGA_550771	5.6	Pp05	2074963
SNP_IGA_550974	5.6	Pp05	2083579
SNP_IGA_551012	5.6	Pp05	2085068
SNP_IGA_551019	5.6	Pp05	2085217
SNP_IGA_551045	5.6	Pp05	2085708
SNP_IGA_551079	5.6	Pp05	2086322
SNP_IGA_551381	5.6	Pp05	2121802
SNP_IGA_551853	5.6	Pp05	2180900
SNP_IGA_552220	5.6	Pp05	2235481
SNP_IGA_552247	5.6	Pp05	2240224
SNP_IGA_552451	5.6	Pp05	2270106
SNP_IGA_552836	5.6	Pp05	2319907
SNP_IGA_553456	5.6	Pp05	2477309
SNP_IGA_554302	6	Pp05	2721880
SNP_IGA_555093	6.8	Pp05	2962831
SNP_IGA_556288	8.1	Pp05	3251268
SNP_IGA_556422	8.1	Pp05	3272346
SNP_IGA_556502	8.1	Pp05	3280464
SNP_IGA_556507	8.1	Pp05	3280731
SNP_IGA_557489	8.5	Pp05	3503046
SNP_IGA_557522	8.5	Pp05	3512088
SNP_IGA_557558	8.5	Pp05	3516265
SNP_IGA_557566	8.5	Pp05	3517104
SNP_IGA_557629	8.5	Pp05	3521788
SNP_IGA_559057	8.5	Pp05	3731800
SNP_IGA_559917	9.7	Pp05	4110573
SNP_IGA_560223	10.9	Pp05	4224620
SNP_IGA_560782	10.9	Pp05	4253410
SNP_IGA_560796	10.9	Pp05	4255097
SNP_IGA_561249	10.9	Pp05	4303362
SNP_IGA_561432	10.9	Pp05	4334108
SNP_IGA_561567	10.9	Pp05	4363955
SNP_IGA_561619	10.9	Pp05	4375340
SNP_IGA_561736	10.9	Pp05	4400216
SNP_IGA_561798	10.9	Pp05	4428324
SNP_IGA_562350	12.5	Pp05	4530035
SNP_IGA_562401	12.5	Pp05	4541632
SNP_IGA_562813	12.5	Pp05	4623826
SNP_IGA_563244	12.5	Pp05	4682856
SNP_IGA_563362	12.5	Pp05	4695719
SNP_IGA_563537	12.5	Pp05	4704677
SNP_IGA_563543	12.5	Pp05	4704825
SNP_IGA_563550	12.5	Pp05	4704966
SNP_IGA_563560	12.5	Pp05	4705151
SNP_IGA_563745	12.5	Pp05	4710754
SNP_IGA_563752	12.5	Pp05	4711381
SNP_IGA_563893	12.5	Pp05	4718414
SNP_IGA_563930	12.5	Pp05	4721493
SNP_IGA_564035	12.5	Pp05	4733015
SNP_IGA_564456	12.5	Pp05	4777454
SNP_IGA_565005	12.5	Pp05	4834059
SNP_IGA_565009	12.5	Pp05	4834315
SNP_IGA_565050	12.5	Pp05	4837627
SNP_IGA_565312	12.5	Pp05	4859776
SNP_IGA_565318	12.5	Pp05	4860711
SNP_IGA_565630	12.5	Pp05	4883130
SNP_IGA_566270	12.5	Pp05	4930583
SNP_IGA_566286	12.5	Pp05	4931391
SNP_IGA_566309	12.5	Pp05	4932424
SNP_IGA_566781	12.5	Pp05	4953585
SNP_IGA_566808	12.5	Pp05	4956578
SNP_IGA_566904	12.5	Pp05	4962706
SNP_IGA_566972	12.5	Pp05	4969315
SNP_IGA_566978	12.5	Pp05	4969489
SNP_IGA_567040	12.5	Pp05	4973252
SNP_IGA_567050	12.5	Pp05	4973483
SNP_IGA_567211	12.5	Pp05	4986194
SNP_IGA_567247	12.5	Pp05	4988391
SNP_IGA_567317	12.5	Pp05	4994818
SNP_IGA_567330	12.5	Pp05	4996090
SNP_IGA_567415	12.5	Pp05	5004999
SNP_IGA_567441	12.5	Pp05	5008331
SNP_IGA_567446	12.5	Pp05	5008663
SNP_IGA_567451	12.5	Pp05	5009300
SNP_IGA_568006	13.3	Pp05	5052389
SNP_IGA_568436	13.3	Pp05	5100973
SNP_IGA_568472	13.3	Pp05	5105139
SNP_IGA_568822	13.3	Pp05	5134941
SNP_IGA_568920	13.3	Pp05	5144833
SNP_IGA_569201	13.3	Pp05	5169980
SNP_IGA_569236	13.3	Pp05	5175771
SNP_IGA_569267	13.3	Pp05	5179773
SNP_IGA_569469	13.3	Pp05	5199107
SNP_IGA_569671	13.3	Pp05	5220086
SNP_IGA_569767	13.3	Pp05	5233122
SNP_IGA_569888	13.3	Pp05	5248602
SNP_IGA_570169	13.3	Pp05	5273016
SNP_IGA_570350	13.3	Pp05	5285866
SNP_IGA_570373	13.3	Pp05	5288219
SNP_IGA_572582	14.9	Pp05	5812251
SNP_IGA_572589	14.9	Pp05	5813029
SNP_IGA_572841	15.3	Pp05	5865360
SNP_IGA_573024	15.7	Pp05	5922609
SNP_IGA_574380	15.7	Pp05	6244481
SNP_IGA_574551	15.7	Pp05	6288590
SNP_IGA_575030	16.5	Pp05	6487769
SNP_IGA_574988	17.3	Pp05	6472911
SNP_IGA_581626	18.5	Pp05	7728715	Super_19
SNP_IGA_582213	18.9	Pp05	8157012
SNP_IGA_582315	18.9	Pp05	8177405
SNP_IGA_582400	18.9	Pp05	8220423
SNP_IGA_582516	19.3	Pp05	8271284
SNP_IGA_584033	20.1	Pp05	8781560
SNP_IGA_584113	20.9	Pp05	8874524
SNP_IGA_584156	20.9	Pp05	8884311
SNP_IGA_584315	20.9	Pp05	8951500
SNP_IGA_584593	22.1	Pp05	9039291
SNP_IGA_586523	23.7	Pp05	9590895	Super_22
SNP_IGA_586597	23.7	Pp05	9603715
SNP_IGA_587455	23.7	Pp05	9893172
SNP_IGA_587528	23.7	Pp05	9908867
SNP_IGA_587708	24.1	Pp05	9983173
SNP_IGA_587832	24.9	Pp05	10033320
SNP_IGA_588670	26.1	Pp05	10338702
SNP_IGA_588676	26.1	Pp05	10339327
SNP_IGA_588812	26.5	Pp05	10380771
SNP_IGA_588866	26.5	Pp05	10383553
SNP_IGA_589480	27.7	Pp05	10579387
SNP_IGA_592102	30.1	Pp05	11321504	Super_16
SNP_IGA_592900	30.5	Pp05	11504817
SNP_IGA_604283	59.1	Pp05	18236497	Super_9
LG6
SNP_IGA_617706	0	Pp06	1176523	Super_464
SNP_IGA_617669	0	Pp06	1177784
SNP_IGA_617663	0	Pp06	1177967
SNP_IGA_617507	0	Pp06	1187180
SNP_IGA_617084	0	Pp06	1205674
SNP_IGA_617078	0	Pp06	1205852
SNP_IGA_616856	0	Pp06	1238304
SNP_IGA_616517	0	Pp06	1298372
SNP_IGA_613457	3.2	Pp06	2270145
SNP_IGA_613297	3.2	Pp06	2347217
SNP_IGA_613166	4.4	Pp06	2472600
SNP_IGA_613037	4.4	Pp06	2527033
SNP_IGA_613028	4.4	Pp06	2527404
SNP_IGA_612985	4.4	Pp06	2534592
SNP_IGA_612922	4.4	Pp06	2539251
SNP_IGA_612910	4.4	Pp06	2539506
SNP_IGA_612887	4.4	Pp06	2540510
SNP_IGA_612827	4.4	Pp06	2543902
SNP_IGA_612754	4.4	Pp06	2577305
SNP_IGA_612440	4.4	Pp06	2629083
SNP_IGA_612236	4.4	Pp06	2663356
SNP_IGA_605863	15.4	Pp06	4387099	Super_446
SNP_IGA_605968	15.4	Pp06	4410217
SNP_IGA_605980	15.4	Pp06	4411039
SNP_IGA_605986	15.4	Pp06	4411249
SNP_IGA_606059	15.4	Pp06	4415824
SNP_IGA_606086	15.4	Pp06	4420271
SNP_IGA_606435	15.4	Pp06	4488630
SNP_IGA_606645	15.4	Pp06	4525479
SNP_IGA_619263	15.8	Pp06	4646597	Super_465
SNP_IGA_619845	16.2	Pp06	4777153
SNP_IGA_620099	16.6	Pp06	4823411
SNP_IGA_620636	17.4	Pp06	5118526
SNP_IGA_620656	17.4	Pp06	5120269
SNP_IGA_620746	17.4	Pp06	5139476
SNP_IGA_621174	17.4	Pp06	5177443
SNP_IGA_621207	17.4	Pp06	5178352
SNP_IGA_621214	17.4	Pp06	5178767
SNP_IGA_621556	17.9	Pp06	5435066
SNP_IGA_621562	17.9	Pp06	5435307
SNP_IGA_621593	17.9	Pp06	5439212
SNP_IGA_621914	17.9	Pp06	5558122
SNP_IGA_621925	17.9	Pp06	5558435
SNP_IGA_622231	17.9	Pp06	5620818
SNP_IGA_623640	21.1	Pp06	6188522
SNP_IGA_623888	21.1	Pp06	6256323
SNP_IGA_623894	21.1	Pp06	6256458
SNP_IGA_624015	21.1	Pp06	6286236
SNP_IGA_624226	21.1	Pp06	6342260
SNP_IGA_624391	21.9	Pp06	6427857
SNP_IGA_624396	21.9	Pp06	6428119
SNP_IGA_624583	23.1	Pp06	6488806
SNP_IGA_625354	23.1	Pp06	6816444
SNP_IGA_625521	23.9	Pp06	6852377
SNP_IGA_625680	24.3	Pp06	6938569
SNP_IGA_625843	25.1	Pp06	6982440
SNP_IGA_626080	25.1	Pp06	7039326
SNP_IGA_627328	28.3	Pp06	7550350
SNP_IGA_627350	28.3	Pp06	7552658
SNP_IGA_627396	28.3	Pp06	7557535
SNP_IGA_627415	28.3	Pp06	7558975
SNP_IGA_627535	28.3	Pp06	7585198
SNP_IGA_627574	28.3	Pp06	7590166
SNP_IGA_627934	28.3	Pp06	7687010
SNP_IGA_628833	29.9	Pp06	7915877
SNP_IGA_628841	29.9	Pp06	7917350
snp_6_7910869	29.9	Pp06	7925402
SNP_IGA_628993	29.9	Pp06	7925954
SNP_IGA_629027	29.9	Pp06	7929161
SNP_IGA_629062	29.9	Pp06	7932882
SNP_IGA_629177	29.9	Pp06	7942352
SNP_IGA_629806	31.1	Pp06	8120706
SNP_IGA_629855	31.1	Pp06	8124096
SNP_IGA_629871	31.1	Pp06	8125585
SNP_IGA_629887	31.1	Pp06	8127199
SNP_IGA_630266	31.5	Pp06	8247194
SNP_IGA_630302	31.5	Pp06	8252829
SNP_IGA_632423	32.7	Pp06	8947047
SNP_IGA_644502	38.4	Pp06	12027881
SNP_IGA_644738	38.4	Pp06	12069560
SNP_IGA_644895	38.4	Pp06	12094123
SNP_IGA_644906	38.4	Pp06	12096840
SNP_IGA_644910	38.4	Pp06	12096965
SNP_IGA_644920	38.4	Pp06	12097067
SNP_IGA_644926	38.4	Pp06	12097206
SNP_IGA_644944	38.4	Pp06	12098570
SNP_IGA_647178	38.8	Pp06	12488050
SNP_IGA_647992	38.8	Pp06	12587045
SNP_IGA_650429	38.8	Pp06	13169154
SNP_IGA_650312	38.9	Pp06	13166706
SNP_IGA_651083	39.2	Pp06	13235506
SNP_IGA_651095	39.2	Pp06	13239315
SNP_IGA_652492	39.2	Pp06	13508541
SNP_IGA_652595	39.2	Pp06	13535642
SNP_IGA_655501	39.6	Pp06	14588253
SNP_IGA_655794	39.6	Pp06	14672823
SNP_IGA_655825	39.6	Pp06	14681941
SNP_IGA_656035	39.6	Pp06	14727916
SNP_IGA_656199	39.6	Pp06	14749298
SNP_IGA_540051	39.6	Pp06	14965817	Super_453
SNP_IGA_539284	39.6	Pp06	15056643
SNP_IGA_685545	39.6	Pp06	25450372
SNP_IGA_539278	40.4	Pp06	15057718
SNP_IGA_539031	41.2	Pp06	15119077
SNP_IGA_538171	41.2	Pp06	15228028
SNP_IGA_538162	41.2	Pp06	15230021
SNP_IGA_537166	41.2	Pp06	15305300
SNP_IGA_535352	41.2	Pp06	15425601
SNP_IGA_535347	41.2	Pp06	15426447
SNP_IGA_535289	41.2	Pp06	15442031
SNP_IGA_535279	41.2	Pp06	15443202
SNP_IGA_535269	41.2	Pp06	15443774
SNP_IGA_925677	41.2	Pp06	16608926	Super_35
SNP_IGA_664540	42.8	Pp06	18380891	Super_1
SNP_IGA_667746	46	Pp06	19660996
SNP_IGA_670280	48.4	Pp06	20384444
SNP_IGA_670348	48.4	Pp06	20393256
SNP_IGA_673065	50.4	Pp06	21246316
SNP_IGA_673082	50.4	Pp06	21248550
SNP_IGA_673205	50.4	Pp06	21277895
SNP_IGA_673277	50.4	Pp06	21303010
SNP_IGA_674145	50.4	Pp06	21679613
SNP_IGA_674183	50.4	Pp06	21685987
SNP_IGA_676161	52	Pp06	22411000
SNP_IGA_676571	52.4	Pp06	22521643
SNP_IGA_676834	52.4	Pp06	22594346
SNP_IGA_677231	53.2	Pp06	22729660
snp_6_21067422	54	Pp06	22931779
SNP_IGA_678060	54.4	Pp06	22978897
SNP_IGA_678089	54.4	Pp06	22987385
SNP_IGA_678681	55.6	Pp06	23319779
SNP_IGA_679038	55.6	Pp06	23447467
SNP_IGA_679199	56.9	Pp06	23496723
SNP_IGA_679852	58.9	Pp06	23764948
SNP_IGA_680032	59.3	Pp06	23878129
SNP_IGA_684369	66.5	Pp06	25128898
SNP_IGA_684875	66.5	Pp06	25286420
SNP_IGA_684999	66.5	Pp06	25326844
SNP_IGA_685113	66.5	Pp06	25344565
SNP_IGA_685158	66.5	Pp06	25356982
SNP_IGA_694025	81	Pp06	27932550
SNP_IGA_694208	81.4	Pp06	28009987
SNP_IGA_694241	81.4	Pp06	28013997
SNP_IGA_694348	81.8	Pp06	28063589
SNP_IGA_694521	82.2	Pp06	28110555
SNP_IGA_694526	82.2	Pp06	28111988
SNP_IGA_694714	82.2	Pp06	28197534
SNP_IGA_694830	82.2	Pp06	28235207
SNP_IGA_694867	82.2	Pp06	28255277
SNP_IGA_694871	82.2	Pp06	28255367
SNP_IGA_694973	82.2	Pp06	28263781
SNP_IGA_694990	82.6	Pp06	28265642
SNP_IGA_695012	82.6	Pp06	28266663
SNP_IGA_695025	82.6	Pp06	28267418
SNP_IGA_695051	82.6	Pp06	28270417
SNP_IGA_695096	82.6	Pp06	28273823
SNP_IGA_695100	82.6	Pp06	28273873
SNP_IGA_695109	82.6	Pp06	28274556
SNP_IGA_695225	82.6	Pp06	28287600
SNP_IGA_695340	82.6	Pp06	28314740
SNP_IGA_695348	82.6	Pp06	28314959
SNP_IGA_695421	82.6	Pp06	28320346
SNP_IGA_695461	82.6	Pp06	28323316
SNP_IGA_696241	83	Pp06	28456116
SNP_IGA_696280	83	Pp06	28466341
SNP_IGA_696305	83	Pp06	28485983
SNP_IGA_696731	84.6	Pp06	28595677
SNP_IGA_696751	84.6	Pp06	28598192
SNP_IGA_696994	84.6	Pp06	28642871
SNP_IGA_697003	84.6	Pp06	28645176
SNP_IGA_697014	84.6	Pp06	28648216
SNP_IGA_697021	84.6	Pp06	28649458
SNP_IGA_697026	84.6	Pp06	28650473
SNP_IGA_699463	86.2	Pp06	29458910
SNP_IGA_699844	87.4	Pp06	29714220
SNP_IGA_699937	87.4	Pp06	29733286
SNP_IGA_699984	87.4	Pp06	29749880
SNP_IGA_700814	89	Pp06	30048870
SNP_IGA_701139	90.2	Pp06	30356407
SNP_IGA_701195	90.6	Pp06	30386271
SNP_IGA_701228	90.6	Pp06	30395217
SNP_IGA_701189	91	Pp06	30385887
LG7
SNP_IGA_727130	0	Pp07	128060	Super_11
SNP_IGA_725139	2	Pp07	632246
SNP_IGA_724309	2.4	Pp07	872857
SNP_IGA_724271	2.4	Pp07	882117
SNP_IGA_724256	2.4	Pp07	883516
SNP_IGA_723701	2.4	Pp07	1155652
SNP_IGA_722637	4	Pp07	1378249
SNP_IGA_722575	5.2	Pp07	1386205
SNP_IGA_722472	5.2	Pp07	1412792
SNP_IGA_722374	5.2	Pp07	1436150
SNP_IGA_722368	5.2	Pp07	1436558
SNP_IGA_721769	5.2	Pp07	1506013
SNP_IGA_721564	6	Pp07	1552230
SNP_IGA_721444	6	Pp07	1598285
SNP_IGA_720963	6.4	Pp07	1699148
SNP_IGA_720121	6.4	Pp07	1891971
SNP_IGA_719923	6.4	Pp07	1950543
SNP_IGA_719908	6.4	Pp07	1951823
SNP_IGA_719849	6.4	Pp07	1956836
SNP_IGA_719209	6.4	Pp07	2093721
SNP_IGA_719178	6.4	Pp07	2094568
SNP_IGA_719131	6.4	Pp07	2103343
SNP_IGA_719120	6.4	Pp07	2103685
SNP_IGA_718919	6.4	Pp07	2132579
SNP_IGA_718633	6.4	Pp07	2199470
SNP_IGA_718436	6.8	Pp07	2229107
snp_7_2535191	6.8	Pp07	2299927
SNP_IGA_718094	6.8	Pp07	2301526
SNP_IGA_718087	6.8	Pp07	2302555
SNP_IGA_718082	6.8	Pp07	2302890
SNP_IGA_718070	6.8	Pp07	2304002
SNP_IGA_716322	6.8	Pp07	2539602
SNP_IGA_716297	6.8	Pp07	2542767
SNP_IGA_711368	7.6	Pp07	3294387
SNP_IGA_709987	7.6	Pp07	3422748
SNP_IGA_709496	7.6	Pp07	3545243
SNP_IGA_708748	7.6	Pp07	3597961
SNP_IGA_707691	8.8	Pp07	3861993
SNP_IGA_707010	8.8	Pp07	3908824
SNP_IGA_706926	8.8	Pp07	3917369
SNP_IGA_705307	8.8	Pp07	4099993
SNP_IGA_704934	9.6	Pp07	4153007
SNP_IGA_704173	9.6	Pp07	4233149
SNP_IGA_704075	9.6	Pp07	4239920
SNP_IGA_703549	10	Pp07	4320343
SNP_IGA_703355	10	Pp07	4343788
SNP_IGA_729569	10	Pp07	5132822	Super_14
SNP_IGA_730927	10	Pp07	5263261
SNP_IGA_730950	10	Pp07	5266369
SNP_IGA_733833	11.2	Pp07	5647418
SNP_IGA_733851	11.2	Pp07	5648244
SNP_IGA_733877	11.2	Pp07	5651285
SNP_IGA_737660	12.9	Pp07	6112551
SNP_IGA_737666	12.9	Pp07	6112963
SNP_IGA_739000	13.7	Pp07	6418502
SNP_IGA_740201	13.7	Pp07	6525752
SNP_IGA_740785	13.7	Pp07	6557464
SNP_IGA_740791	13.7	Pp07	6557648
SNP_IGA_740796	13.7	Pp07	6557769
SNP_IGA_740801	13.7	Pp07	6557845
SNP_IGA_740837	13.7	Pp07	6558991
SNP_IGA_740845	13.7	Pp07	6559129
SNP_IGA_740871	13.7	Pp07	6573459
SNP_IGA_740885	13.7	Pp07	6573845
SNP_IGA_740927	13.7	Pp07	6575468
SNP_IGA_741063	13.7	Pp07	6594658
SNP_IGA_741178	14.1	Pp07	6610232
SNP_IGA_741704	14.5	Pp07	6656214
SNP_IGA_741710	14.5	Pp07	6656814
SNP_IGA_741985	14.5	Pp07	6674407
SNP_IGA_742048	14.5	Pp07	6679732
SNP_IGA_742067	14.5	Pp07	6680700
SNP_IGA_743057	14.5	Pp07	6867104
SNP_IGA_743063	14.5	Pp07	6867302
SNP_IGA_743069	14.5	Pp07	6867833
SNP_IGA_744253	14.5	Pp07	7067936
SNP_IGA_745363	15.3	Pp07	7312884
SNP_IGA_745637	15.3	Pp07	7350197
SNP_IGA_749366	16.5	Pp07	7829560
SNP_IGA_749374	16.5	Pp07	7831590
SNP_IGA_749383	16.5	Pp07	7833864
SNP_IGA_749396	16.5	Pp07	7835941
SNP_IGA_749812	16.5	Pp07	7919348
SNP_IGA_749816	16.5	Pp07	7919867
SNP_IGA_750219	16.5	Pp07	7943098
SNP_IGA_750432	16.5	Pp07	7959747
SNP_IGA_750721	17.7	Pp07	7987459
SNP_IGA_750900	17.7	Pp07	7997079
SNP_IGA_750914	17.7	Pp07	7997416
SNP_IGA_750921	17.7	Pp07	7997723
SNP_IGA_750944	17.7	Pp07	7999056
SNP_IGA_751123	18.1	Pp07	8016137
SNP_IGA_751250	18.1	Pp07	8078741
SNP_IGA_751547	18.1	Pp07	8113343
SNP_IGA_751723	18.1	Pp07	8128285
SNP_IGA_751741	18.1	Pp07	8130158
SNP_IGA_752104	18.1	Pp07	8182487
SNP_IGA_335041	20.1	Pp07	8726427	Super_452
SNP_IGA_335048	20.1	Pp07	8726586
SNP_IGA_335070	20.1	Pp07	8731101
SNP_IGA_335123	20.1	Pp07	8772403
SNP_IGA_335155	20.1	Pp07	8774674
SNP_IGA_335182	20.1	Pp07	8775801
SNP_IGA_335192	20.1	Pp07	8776223
SNP_IGA_335199	20.1	Pp07	8776481
SNP_IGA_335205	20.1	Pp07	8776663
SNP_IGA_756627	22.1	Pp07	9892649
SNP_IGA_756641	22.1	Pp07	9895347
SNP_IGA_757025	22.5	Pp07	10045744
SNP_IGA_757281	22.5	Pp07	10109861
SNP_IGA_757317	22.5	Pp07	10115503
SNP_IGA_757401	22.5	Pp07	10135758
SNP_IGA_769471	28.1	Pp07	12223100	Super_2
SNP_IGA_770265	28.1	Pp07	12422912
SNP_IGA_770284	28.1	Pp07	12431182
SNP_IGA_770293	28.1	Pp07	12432519
SNP_IGA_770332	28.1	Pp07	12436168
SNP_IGA_770349	28.1	Pp07	12436883
SNP_IGA_770385	28.1	Pp07	12439496
SNP_IGA_770393	28.1	Pp07	12440450
SNP_IGA_770562	28.1	Pp07	12490559
SNP_IGA_770618	28.1	Pp07	12498752
SNP_IGA_770978	28.1	Pp07	12581188
SNP_IGA_771684	28.9	Pp07	12938823
SNP_IGA_774898	31	Pp07	13912039
SNP_IGA_778002	37.8	Pp07	15288875
SNP_IGA_778125	37.8	Pp07	15339643
SNP_IGA_778138	37.8	Pp07	15342839
SNP_IGA_778242	38.2	Pp07	15380793
SNP_IGA_778498	39	Pp07	15484544
SNP_IGA_778535	39	Pp07	15502836
SNP_IGA_778568	39	Pp07	15513277
SNP_IGA_778808	39	Pp07	15620500
SNP_IGA_779224	39.4	Pp07	15717070
SNP_IGA_779305	39.8	Pp07	15765613
SNP_IGA_779362	39.8	Pp07	15784304
SNP_IGA_779386	39.8	Pp07	15787610
SNP_IGA_781003	41.8	Pp07	16422167
SNP_IGA_781062	41.8	Pp07	16439849
SNP_IGA_781082	41.8	Pp07	16445018
SNP_IGA_781249	42.2	Pp07	16511121
SNP_IGA_781317	42.6	Pp07	16526406
SNP_IGA_781352	42.6	Pp07	16541302
SNP_IGA_781364	42.6	Pp07	16542251
SNP_IGA_781396	42.6	Pp07	16546374
Pp26Cl	42.6	Pp07	16558299
SNP_IGA_781455	42.6	Pp07	16567648
SNP_IGA_781470	42.6	Pp07	16569445
SNP_IGA_783187	48.7	Pp07	17757586
SNP_IGA_783262	48.7	Pp07	17785157
SNP_IGA_783274	48.7	Pp07	17791735
SNP_IGA_783342	48.7	Pp07	17807009
SNP_IGA_783677	49.5	Pp07	17950734
SNP_IGA_783965	49.5	Pp07	17990861
SNP_IGA_783973	49.5	Pp07	17995854
SNP_IGA_784030	49.5	Pp07	18009482
SNP_IGA_784073	49.5	Pp07	18017362
SNP_IGA_784179	49.5	Pp07	18034641
SNP_IGA_784216	49.9	Pp07	18042472
SNP_IGA_784373	49.9	Pp07	18109289
SNP_IGA_784504	49.9	Pp07	18178820
SNP_IGA_784533	49.9	Pp07	18182950
SNP_IGA_784561	49.9	Pp07	18187139
SNP_IGA_784616	50.7	Pp07	18215232
SNP_IGA_784792	51.1	Pp07	18247505
SNP_IGA_784825	51.5	Pp07	18279380
SNP_IGA_784889	51.9	Pp07	18308380
SNP_IGA_785228	52.3	Pp07	18355928
SNP_IGA_785447	53.1	Pp07	18440601
SNP_IGA_786333	54.7	Pp07	18932888
SNP_IGA_786464	55.9	Pp07	19004351
SNP_IGA_786682	56.7	Pp07	19091455
SNP_IGA_786805	56.7	Pp07	19106745
SNP_IGA_786851	56.7	Pp07	19114529
SNP_IGA_786856	56.7	Pp07	19114954
SNP_IGA_786882	56.7	Pp07	19120796
SNP_IGA_786935	56.7	Pp07	19140967
SNP_IGA_787064	56.7	Pp07	19195947
SNP_IGA_787268	57.5	Pp07	19260795
SNP_IGA_788811	59.1	Pp07	19575273
SNP_IGA_789279	60.3	Pp07	19721618
SNP_IGA_789353	60.3	Pp07	19748880
SNP_IGA_790383	63.6	Pp07	20450608
LG8
SNP_IGA_796481	0	Pp08	919364	Super_7
SNP_IGA_800111	3.6	Pp08	2015573
SNP_IGA_806321	8.5	Pp08	2964292
SNP_IGA_808514	9.3	Pp08	3148070
SNP_IGA_807770	9.7	Pp08	3085768
SNP_IGA_806840	10.5	Pp08	3004754
SNP_IGA_808868	10.5	Pp08	3171034
SNP_IGA_808965	10.5	Pp08	3177100
SNP_IGA_808970	10.5	Pp08	3177245
SNP_IGA_809084	10.5	Pp08	3191485
SNP_IGA_809771	10.9	Pp08	3283233
SNP_IGA_809790	10.9	Pp08	3284472
SNP_IGA_809892	10.9	Pp08	3293171
SNP_IGA_810547	11.3	Pp08	3474645
SNP_IGA_810565	11.3	Pp08	3476627
SNP_IGA_813276	12.9	Pp08	3919877
SNP_IGA_813304	12.9	Pp08	3920408
SNP_IGA_813317	12.9	Pp08	3920653
SNP_IGA_813327	12.9	Pp08	3920973
SNP_IGA_813360	12.9	Pp08	3922097
SNP_IGA_813369	12.9	Pp08	3922646
SNP_IGA_813434	12.9	Pp08	3924722
SNP_IGA_813454	12.9	Pp08	3925326
SNP_IGA_817262	13.7	Pp08	4441347
SNP_IGA_818355	14.1	Pp08	4569040
SNP_IGA_819587	14.5	Pp08	4707211
SNP_IGA_819978	15.3	Pp08	4750242
SNP_IGA_819986	15.3	Pp08	4750714
SNP_IGA_819993	15.3	Pp08	4751863
SNP_IGA_820001	15.3	Pp08	4752456
SNP_IGA_820038	15.3	Pp08	4760275
SNP_IGA_820646	15.7	Pp08	4929188
SNP_IGA_821894	16.1	Pp08	5071328
SNP_IGA_822050	16.1	Pp08	5096159
SNP_IGA_823288	16.1	Pp08	5340161
SNP_IGA_823574	16.5	Pp08	5441159
SNP_IGA_824039	16.9	Pp08	5512939
snp_8_5519501	16.9	Pp08	5517846
SNP_IGA_824074	16.9	Pp08	5523952
SNP_IGA_824277	16.9	Pp08	5577495
SNP_IGA_824609	17.7	Pp08	5616449
SNP_IGA_825146	17.7	Pp08	5637676
SNP_IGA_825157	17.7	Pp08	5637778
SNP_IGA_825163	17.7	Pp08	5637982
SNP_IGA_825597	17.7	Pp08	5649693
SNP_IGA_825604	17.7	Pp08	5649854
SNP_IGA_825614	17.7	Pp08	5650207
SNP_IGA_825631	17.7	Pp08	5650602
SNP_IGA_825636	17.7	Pp08	5650870
SNP_IGA_825791	17.7	Pp08	5656998
SNP_IGA_825797	17.7	Pp08	5657080
SNP_IGA_825826	17.7	Pp08	5657753
SNP_IGA_825837	17.7	Pp08	5658066
SNP_IGA_825858	17.7	Pp08	5658607
SNP_IGA_826086	17.7	Pp08	5671493
SNP_IGA_826343	17.7	Pp08	5712108
SNP_IGA_831557	17.7	Pp08	6524755
SNP_IGA_827382	18.1	Pp08	5957035
SNP_IGA_827584	18.1	Pp08	5980651
SNP_IGA_827612	18.1	Pp08	5985758
SNP_IGA_827966	18.1	Pp08	6029433
SNP_IGA_827998	18.1	Pp08	6030692
SNP_IGA_828029	18.1	Pp08	6031525
SNP_IGA_828034	18.1	Pp08	6031590
SNP_IGA_828051	18.1	Pp08	6031995
SNP_IGA_828056	18.1	Pp08	6032076
SNP_IGA_828755	18.1	Pp08	6123990
SNP_IGA_828918	18.1	Pp08	6144198
SNP_IGA_828948	18.1	Pp08	6146266
SNP_IGA_828954	18.1	Pp08	6146561
SNP_IGA_828970	18.1	Pp08	6147815
SNP_IGA_829491	18.1	Pp08	6193690
SNP_IGA_829609	18.1	Pp08	6199346
SNP_IGA_829814	18.1	Pp08	6208455
SNP_IGA_829843	18.1	Pp08	6209109
SNP_IGA_829830	18.3	Pp08	6208875
SNP_IGA_829596	18.5	Pp08	6199022
SNP_IGA_829635	18.7	Pp08	6200085
SNP_IGA_828011	18.9	Pp08	6031107
SNP_IGA_828072	18.9	Pp08	6032350
SNP_IGA_829590	18.9	Pp08	6198753
SNP_IGA_829630	18.9	Pp08	6199976
SNP_IGA_829819	18.9	Pp08	6208543
SNP_IGA_829859	18.9	Pp08	6209629
SNP_IGA_841576	20.9	Pp08	9520009	Super_15
SNP_IGA_841298	20.9	Pp08	9561832
SNP_IGA_838376	22.5	Pp08	9897354
SNP_IGA_838223	22.5	Pp08	9920258
SNP_IGA_838133	22.5	Pp08	9973327
SNP_IGA_837976	22.5	Pp08	10023180
SNP_IGA_837564	22.5	Pp08	10105225
SNP_IGA_835443	23.7	Pp08	10635066
SNP_IGA_835294	23.7	Pp08	10670985
SNP_IGA_835149	23.7	Pp08	10691813
SNP_IGA_834997	24.1	Pp08	10720879
SNP_IGA_834945	24.1	Pp08	10725818
SNP_IGA_834933	24.1	Pp08	10726234
SNP_IGA_834677	24.1	Pp08	10764388
SNP_IGA_834136	24.1	Pp08	10853035
SNP_IGA_851849	24.1	Pp08	10999017	Super_461
SNP_IGA_852026	24.1	Pp08	11018495
SNP_IGA_852036	24.1	Pp08	11020999
SNP_IGA_852053	24.5	Pp08	11026274
SNP_IGA_852254	24.5	Pp08	11038378
SNP_IGA_852418	24.5	Pp08	11062546
SNP_IGA_852599	24.5	Pp08	11098013
SNP_IGA_853049	24.5	Pp08	11144416
SNP_IGA_853053	24.5	Pp08	11146221
SNP_IGA_863816	33.9	Pp08	14407889
SNP_IGA_863869	33.9	Pp08	14412797
SNP_IGA_864149	33.9	Pp08	14501494
SNP_IGA_864632	33.9	Pp08	14623156
SNP_IGA_864805	33.9	Pp08	14657467
SNP_IGA_864881	33.9	Pp08	14666493
SNP_IGA_864906	33.9	Pp08	14667970
SNP_IGA_864911	33.9	Pp08	14668631
SNP_IGA_865003	33.9	Pp08	14674322
SNP_IGA_865041	33.9	Pp08	14681718
SNP_IGA_865076	33.9	Pp08	14685590
SNP_IGA_865082	33.9	Pp08	14686143
SNP_IGA_865098	33.9	Pp08	14686892
SNP_IGA_865205	33.9	Pp08	14704910
SNP_IGA_865210	33.9	Pp08	14705076
SNP_IGA_865235	33.9	Pp08	14705709
SNP_IGA_865240	33.9	Pp08	14705855
SNP_IGA_865244	33.9	Pp08	14705994
SNP_IGA_865261	33.9	Pp08	14707653
SNP_IGA_865357	33.9	Pp08	14714978
SNP_IGA_865412	33.9	Pp08	14737757
SNP_IGA_865419	33.9	Pp08	14739502
SNP_IGA_866157	35.5	Pp08	15042454
SNP_IGA_866501	36.3	Pp08	15151404
SNP_IGA_866213	36.7	Pp08	15059740
SNP_IGA_866312	36.7	Pp08	15106250
SNP_IGA_866366	36.7	Pp08	15126091
SNP_IGA_866442	36.7	Pp08	15134438
SNP_IGA_866691	36.7	Pp08	15261695
SNP_IGA_866785	37.1	Pp08	15291268
SNP_IGA_866829	37.5	Pp08	15304115
SNP_IGA_867575	38.7	Pp08	15601270
SNP_IGA_867673	38.7	Pp08	15650294
SNP_IGA_869240	40.7	Pp08	16042676
SNP_IGA_869276	40.7	Pp08	16057929
SNP_IGA_869748	40.7	Pp08	16200684
SNP_IGA_870110	41.5	Pp08	16306386
SNP_IGA_870642	42.7	Pp08	16558345
SNP_IGA_870947	43.1	Pp08	16722821
SNP_IGA_870990	43.1	Pp08	16732398
SNP_IGA_871082	43.1	Pp08	16740766
SNP_IGA_871423	43.9	Pp08	16821313
SNP_IGA_871605	44.3	Pp08	16865418
SNP_IGA_871705	44.3	Pp08	16883661
SNP_IGA_871713	44.3	Pp08	16884503
SNP_IGA_871727	44.3	Pp08	16885279
SNP_IGA_871732	44.3	Pp08	16886311
SNP_IGA_871755	44.3	Pp08	16887966
SNP_IGA_871762	44.3	Pp08	16888166
SNP_IGA_871782	44.3	Pp08	16890088
SNP_IGA_872101	47.1	Pp08	17038571
snp_8_16306953	48.3	Pp08	17051414
SNP_IGA_872978	51.1	Pp08	17252643
SNP_IGA_873055	51.1	Pp08	17275643
SNP_IGA_873109	51.1	Pp08	17290586
SNP_IGA_873449	51.9	Pp08	17386001
SNP_IGA_873491	51.9	Pp08	17390242
SNP_IGA_873537	51.9	Pp08	17393779
SNP_IGA_873569	51.9	Pp08	17399592
SNP_IGA_873743	51.9	Pp08	17467671
SNP_IGA_873750	51.9	Pp08	17468655
SNP_IGA_873768	51.9	Pp08	17474106
SNP_IGA_874438	54	Pp08	17659103
SNP_IGA_875343	54	Pp08	17920243
SNP_IGA_875531	54	Pp08	17930808
SNP_IGA_875547	54	Pp08	17931419
SNP_IGA_875728	54	Pp08	17966020
SNP_IGA_875826	54	Pp08	18003884
SNP_IGA_875889	54	Pp08	18020389
SNP_IGA_875966	54	Pp08	18047244
SNP_IGA_877683	56.4	Pp08	18567917
SNP_IGA_879224	58.4	Pp08	19054035
snp_scaffold_8_18584856	60	Pp08	19329311
SNP_IGA_881356	62	Pp08	19758020
snp_scaffold_8_19083769	62.4	Pp08	19828225
SNP_IGA_881541	62.4	Pp08	19840354
SNP_IGA_881578	62.4	Pp08	19845013
snp_scaffold_8_19159365	62.8	Pp08	19903821
SNP_IGA_882427	64	Pp08	20146776
SNP_IGA_882433	64	Pp08	20148067
SNP_IGA_882454	64	Pp08	20158654
SNP_IGA_881659	65.6	Pp08	19876612
SNP_IGA_882680	65.6	Pp08	20249188
SNP_IGA_882788	65.6	Pp08	20297702
SNP_IGA_882809	65.6	Pp08	20308888
SNP_IGA_883777	67.6	Pp08	20973066
SNP_IGA_883879	68.4	Pp08	21006798
Total map Length	658.6

## Sheet: Table S9 PxF recurrent map
Table S9. Linkage map of PxF recurrent parent (IF7310828). For each locus the genetic position in linkage groups and physical position in Peach v2.0 are reported.
Locus name	Genetic position (cM)	Pseudomolecule	Peach v2.0 physical position (bp)	Peach v2.0 anchored WGS scaffolds
LG1
SNP_IGA_2331	0	Pp01	687025	Super_17
SNP_IGA_2932	0	Pp01	948415
SNP_IGA_4137	1.3	Pp01	1410204
SNP_IGA_4610	1.7	Pp01	1538862
SNP_IGA_4906	1.7	Pp01	1695984
SNP_IGA_5675	2.5	Pp01	1845444
SNP_IGA_5891	2.5	Pp01	1956920
SNP_IGA_6524	2.5	Pp01	2116776
SNP_IGA_10635	4.2	Pp01	3515828	Super_463
SNP_IGA_10658	4.2	Pp01	3519019
SNP_IGA_10792	4.2	Pp01	3563475
SNP_IGA_11094	5	Pp01	3659780
SNP_IGA_11106	5	Pp01	3660418
SNP_IGA_11130	5	Pp01	3678347
SNP_IGA_11879	5.4	Pp01	3846620
SNP_IGA_12214	5.4	Pp01	3979931
SNP_IGA_12367	5.4	Pp01	4043111
SNP_IGA_12402	5.4	Pp01	4047466
SNP_IGA_12519	5.4	Pp01	4062238
SNP_IGA_16897	5.8	Pp01	4524835	Super_23
SNP_IGA_16101	6.3	Pp01	4837621
SNP_IGA_15977	6.3	Pp01	4881766
SNP_IGA_15539	6.7	Pp01	4998752
SNP_IGA_15268	6.7	Pp01	5090296
SNP_IGA_14438	7.5	Pp01	5418830
Pp20Cl	7.5	Pp01	5483781	Super_456
SNP_IGA_436092	8.3	Pp01	5840862
SNP_IGA_17419	8.3	Pp01	6000280	Super_13
SNP_IGA_18074	8.8	Pp01	6334696
SNP_IGA_22603	10	Pp01	7949418
SNP_IGA_24260	10.4	Pp01	8806675
SNP_IGA_24318	10.4	Pp01	8869657
SNP_IGA_24481	10.8	Pp01	8934939
SNP_IGA_25435	12.9	Pp01	9270728
SNP_IGA_25530	12.9	Pp01	9313048
SNP_IGA_26053	12.9	Pp01	9476056
SNP_IGA_29836	14.6	Pp01	11545417	Super_459
SNP_IGA_29854	15	Pp01	11560077
SNP_IGA_29904	15	Pp01	11571929
SNP_IGA_29920	15	Pp01	11579018
SNP_IGA_30092	15.4	Pp01	11696757
SNP_IGA_30620	15.4	Pp01	11944696
Pp9Cl	16.3	Pp01	12037320
SNP_IGA_31469	17.1	Pp01	12156747
SNP_IGA_33253	17.1	Pp01	12342177
SNP_IGA_35020	17.1	Pp01	12546354
SNP_IGA_35442	17.1	Pp01	12604264
SNP_IGA_36436	17.1	Pp01	12733880
SNP_IGA_36555	17.1	Pp01	12739844
SNP_IGA_36653	17.1	Pp01	12746338
SNP_IGA_36893	17.1	Pp01	12772570
SNP_IGA_36898	17.1	Pp01	12772973
SNP_IGA_36903	17.1	Pp01	12773117
SNP_IGA_36973	17.1	Pp01	12796276
SNP_IGA_39717	18.3	Pp01	13367604
SNP_IGA_40030	18.3	Pp01	13410436
SNP_IGA_40295	18.8	Pp01	13459887
SNP_IGA_46594	20.4	Pp01	15902936	Super_0
SNP_IGA_46754	20.8	Pp01	15954607
SNP_IGA_47540	20.8	Pp01	16033911
SNP_IGA_47595	20.8	Pp01	16049459
SNP_IGA_47604	20.8	Pp01	16051074
SNP_IGA_46788	21.3	Pp01	15955789
SNP_IGA_53681	21.3	Pp01	16745595
SNP_IGA_55903	21.3	Pp01	16864858
SNP_IGA_55908	21.3	Pp01	16865293
SNP_IGA_55914	21.3	Pp01	16865561
SNP_IGA_56020	21.3	Pp01	16872251
SNP_IGA_56163	21.3	Pp01	16881328
SNP_IGA_56198	21.3	Pp01	16883300
SNP_IGA_56436	21.3	Pp01	16930541
SNP_IGA_60299	21.3	Pp01	18149172
SNP_IGA_60323	21.3	Pp01	18150079
SNP_IGA_60399	21.3	Pp01	18152986
SNP_IGA_77570	21.3	Pp01	22778922
SNP_IGA_77575	21.3	Pp01	22779008
SNP_IGA_54637	21.7	Pp01	16819054
SNP_IGA_57051	22.1	Pp01	17160475
SNP_IGA_57241	22.5	Pp01	17176561
SNP_IGA_63383	25.4	Pp01	19407713
SNP_IGA_63566	25.4	Pp01	19527118
SNP_IGA_63825	25.4	Pp01	19595901
SNP_IGA_63833	25.4	Pp01	19596227
SNP_IGA_63847	25.4	Pp01	19598002
SNP_IGA_64918	25.4	Pp01	19736156
SNP_IGA_65002	25.4	Pp01	19783491
SNP_IGA_65286	25.4	Pp01	19885574
SNP_IGA_65694	25.4	Pp01	20053342
SNP_IGA_65827	25.4	Pp01	20059653
SNP_IGA_67137	25.4	Pp01	20219128
SNP_IGA_67265	25.4	Pp01	20223302
SNP_IGA_67270	25.4	Pp01	20223483
SNP_IGA_104324	39.5	Pp01	34079472
SNP_IGA_104332	39.5	Pp01	34080812
SNP_IGA_104455	40	Pp01	34122904
SNP_IGA_104466	40	Pp01	34128181
SNP_IGA_105106	40.4	Pp01	34459569
SNP_IGA_105614	41.2	Pp01	34633645
SNP_IGA_107029	42.9	Pp01	35186885
SNP_IGA_107581	44.1	Pp01	35511337
SNP_IGA_107619	44.1	Pp01	35529762
SNP_IGA_107745	44.1	Pp01	35577822
SNP_IGA_108053	45	Pp01	35673916
SNP_IGA_108299	45.4	Pp01	35785216
SNP_IGA_110232	48.3	Pp01	36551296
SNP_IGA_110275	48.3	Pp01	36554436
SNP_IGA_110413	48.3	Pp01	36590926
SNP_IGA_111329	49.5	Pp01	37071398
SNP_IGA_112450	51.2	Pp01	37699129
SNP_IGA_112531	51.2	Pp01	37709537
SNP_IGA_112550	51.2	Pp01	37711479
SNP_IGA_112556	51.2	Pp01	37713108
SNP_IGA_112698	51.6	Pp01	37734647
SNP_IGA_117999	52.5	Pp01	40030680
snp_1_39059187	52.5	Pp01	40032555
SNP_IGA_118058	52.5	Pp01	40036034
SNP_IGA_118371	52.9	Pp01	40178780
SNP_IGA_118639	53.3	Pp01	40283671
SNP_IGA_118784	53.7	Pp01	40352725
LG2A
SNP_IGA_232140	0	Pp02	1170667	Super_5
SNP_IGA_231766	0.4	Pp02	1204461
SNP_IGA_230835	0.4	Pp02	1305085
SNP_IGA_230715	0.4	Pp02	1309332
SNP_IGA_230405	0.4	Pp02	1337217
SNP_IGA_230394	0.4	Pp02	1337834
SNP_IGA_230389	0.4	Pp02	1338821
SNP_IGA_137173	0.4	Pp02	2196279
SNP_IGA_137253	0.4	Pp02	2207319
SNP_IGA_137320	0.4	Pp02	2221901
SNP_IGA_137625	0.4	Pp02	2243523
SNP_IGA_137745	0.4	Pp02	2258763
Pp25Cl	0.4	Pp02	2401721
SNP_IGA_139270	0.8	Pp02	2438078
SNP_IGA_139468	0.8	Pp02	2452185
SNP_IGA_139612	1.3	Pp02	2459158
SNP_IGA_139783	1.3	Pp02	2467918
SNP_IGA_140105	1.3	Pp02	2479212
SNP_IGA_140352	1.3	Pp02	2487397
SNP_IGA_140371	1.3	Pp02	2491139
SNP_IGA_140568	1.3	Pp02	2500515
SNP_IGA_140876	1.3	Pp02	2523377
SNP_IGA_141446	1.3	Pp02	2598996
SNP_IGA_141600	1.3	Pp02	2626053
SNP_IGA_141607	1.3	Pp02	2626948
SNP_IGA_141868	1.3	Pp02	2659133
SNP_IGA_142214	1.3	Pp02	2687246
SNP_IGA_142231	1.3	Pp02	2688685
SNP_IGA_143002	1.3	Pp02	2758026
SNP_IGA_143150	1.3	Pp02	2769853
SNP_IGA_143246	1.3	Pp02	2775897
SNP_IGA_143360	1.3	Pp02	2781336
SNP_IGA_144878	1.3	Pp02	2862318
SNP_IGA_144913	1.3	Pp02	2864771
SNP_IGA_144919	1.3	Pp02	2865217
SNP_IGA_144961	1.3	Pp02	2868304
SNP_IGA_145240	1.3	Pp02	2880899
SNP_IGA_145303	1.3	Pp02	2885559
SNP_IGA_145505	1.3	Pp02	2903590
SNP_IGA_145514	1.3	Pp02	2907127
SNP_IGA_145601	1.3	Pp02	2912275
SNP_IGA_146220	1.3	Pp02	2936109
SNP_IGA_146441	1.3	Pp02	2949064
SNP_IGA_146706	1.3	Pp02	2967450
SNP_IGA_147219	1.3	Pp02	3000943
SNP_IGA_147233	1.3	Pp02	3001449
SNP_IGA_148578	1.3	Pp02	3095733
SNP_IGA_148760	1.3	Pp02	3109681
SNP_IGA_148777	1.3	Pp02	3110884
SNP_IGA_149868	1.7	Pp02	3205510
SNP_IGA_150678	1.7	Pp02	3277794
SNP_IGA_150874	1.7	Pp02	3299064
SNP_IGA_151067	1.7	Pp02	3310858
SNP_IGA_151613	1.7	Pp02	3389258
SNP_IGA_152111	2.1	Pp02	3448029
SNP_IGA_152301	2.1	Pp02	3461234
SNP_IGA_152439	2.1	Pp02	3471960
SNP_IGA_154265	2.1	Pp02	3596904
SNP_IGA_154383	2.1	Pp02	3634655
SNP_IGA_154600	2.1	Pp02	3643728
SNP_IGA_155412	2.1	Pp02	3675207
SNP_IGA_155433	2.1	Pp02	3675767
SNP_IGA_155680	2.1	Pp02	3695502
SNP_IGA_155982	2.1	Pp02	3716056
SNP_IGA_156070	2.1	Pp02	3725516
SNP_IGA_156095	2.1	Pp02	3727492
SNP_IGA_156703	2.1	Pp02	3771501
SNP_IGA_156742	2.1	Pp02	3783224
SNP_IGA_159811	2.9	Pp02	4070791
SNP_IGA_159829	2.9	Pp02	4071331
SNP_IGA_159849	2.9	Pp02	4071669
SNP_IGA_159881	2.9	Pp02	4072351
SNP_IGA_162512	3.3	Pp02	4271851
SNP_IGA_163292	3.3	Pp02	4316476
SNP_IGA_163360	3.3	Pp02	4320243
SNP_IGA_163588	3.3	Pp02	4347958
SNP_IGA_165322	3.8	Pp02	4506646
SNP_IGA_165352	3.8	Pp02	4508312
SNP_IGA_165503	3.8	Pp02	4524343
SNP_IGA_166043	3.8	Pp02	4569237
SNP_IGA_166330	3.8	Pp02	4602439
SNP_IGA_166901	3.8	Pp02	4648349
SNP_IGA_167438	3.8	Pp02	4694064
SNP_IGA_167466	3.8	Pp02	4695267
SNP_IGA_167473	3.8	Pp02	4695621
SNP_IGA_167934	3.8	Pp02	4721586
SNP_IGA_168362	3.8	Pp02	4758542
SNP_IGA_168371	3.8	Pp02	4759480
SNP_IGA_168380	3.8	Pp02	4760060
SNP_IGA_168389	3.8	Pp02	4760755
SNP_IGA_168406	3.8	Pp02	4761702
SNP_IGA_168413	3.8	Pp02	4761924
SNP_IGA_168462	3.8	Pp02	4764248
SNP_IGA_168893	4.2	Pp02	4779031
SNP_IGA_168905	4.2	Pp02	4779455
SNP_IGA_168964	4.2	Pp02	4780943
SNP_IGA_170097	4.6	Pp02	4827711
SNP_IGA_170392	4.6	Pp02	4846304
SNP_IGA_171584	4.6	Pp02	4900714
SNP_IGA_172993	4.6	Pp02	4974083
SNP_IGA_173422	4.6	Pp02	4986854
SNP_IGA_174747	4.6	Pp02	5038230
SNP_IGA_174897	4.6	Pp02	5054749
SNP_IGA_174941	4.6	Pp02	5056852
SNP_IGA_174947	4.6	Pp02	5057214
SNP_IGA_174955	4.6	Pp02	5057520
SNP_IGA_175675	4.6	Pp02	5100396
SNP_IGA_175990	4.6	Pp02	5142545
SNP_IGA_176218	4.6	Pp02	5175622
SNP_IGA_176711	4.6	Pp02	5231299
SNP_IGA_176737	4.6	Pp02	5233735
SNP_IGA_176750	4.6	Pp02	5235254
SNP_IGA_176807	4.6	Pp02	5239595
SNP_IGA_176876	4.6	Pp02	5255216
SNP_IGA_176905	4.6	Pp02	5255943
SNP_IGA_177659	4.6	Pp02	5310033
SNP_IGA_177683	4.6	Pp02	5311292
SNP_IGA_177692	4.6	Pp02	5311548
SNP_IGA_177709	4.6	Pp02	5311974
SNP_IGA_177730	4.6	Pp02	5313802
SNP_IGA_178504	4.6	Pp02	5373320
SNP_IGA_179038	4.6	Pp02	5411547
SNP_IGA_179362	4.6	Pp02	5447854
SNP_IGA_179379	4.6	Pp02	5449722
SNP_IGA_179626	4.6	Pp02	5466732
SNP_IGA_179640	4.6	Pp02	5467549
SNP_IGA_179644	4.6	Pp02	5467809
Pp1Cl	4.6	Pp02	5468647
SNP_IGA_179869	4.6	Pp02	5475986
SNP_IGA_179875	4.6	Pp02	5476132
SNP_IGA_179880	4.6	Pp02	5476166
SNP_IGA_179897	4.6	Pp02	5476490
SNP_IGA_180079	4.6	Pp02	5482444
SNP_IGA_180355	4.6	Pp02	5499854
SNP_IGA_180421	4.6	Pp02	5502534
SNP_IGA_180426	4.6	Pp02	5502893
SNP_IGA_180431	4.6	Pp02	5503386
SNP_IGA_206482	5.8	Pp02	7428970
SNP_IGA_222741	6.7	Pp02	9716220
SNP_IGA_222781	6.7	Pp02	9717960
SNP_IGA_223676	6.7	Pp02	9859122
snp_4_22274908	6.7	Pp02	10760340	Super_448
SNP_IGA_464190	6.7	Pp02	10779546
SNP_IGA_461620	7.5	Pp02	11416571
SNP_IGA_461045	7.5	Pp02	11472895
SNP_IGA_460591	7.5	Pp02	11551542
SNP_IGA_459288	7.5	Pp02	11864539
SNP_IGA_458918	7.5	Pp02	11888575
SNP_IGA_458902	7.5	Pp02	11892128
SNP_IGA_457956	7.5	Pp02	12048280
SNP_IGA_239977	8.3	Pp02	13450977	Super_12
SNP_IGA_241722	9.2	Pp02	13657480
SNP_IGA_242118	9.2	Pp02	13717350
SNP_IGA_245182	9.6	Pp02	14147049
SNP_IGA_245204	9.6	Pp02	14147600
SNP_IGA_245214	9.6	Pp02	14148007
SNP_IGA_245220	9.6	Pp02	14148217
SNP_IGA_246838	10.8	Pp02	14499552
SNP_IGA_250144	13.8	Pp02	15336048
SNP_IGA_250658	13.8	Pp02	15484608
SNP_IGA_250856	13.8	Pp02	15510061
SNP_IGA_251253	13.8	Pp02	15636127
SNP_IGA_251497	14.2	Pp02	15686572
SNP_IGA_251591	14.2	Pp02	15694046
SNP_IGA_252165	14.2	Pp02	15744138
SNP_IGA_252287	14.2	Pp02	15784654
SNP_IGA_252301	14.2	Pp02	15787334
SNP_IGA_252305	14.2	Pp02	15787443
SNP_IGA_252310	14.2	Pp02	15787614
SNP_IGA_252365	14.2	Pp02	15797761
SNP_IGA_252707	14.2	Pp02	15840241
SNP_IGA_252902	14.2	Pp02	15847396
SNP_IGA_252916	14.2	Pp02	15847774
SNP_IGA_252937	14.2	Pp02	15848915
SNP_IGA_252943	14.2	Pp02	15849155
SNP_IGA_252957	14.2	Pp02	15849694
SNP_IGA_253034	14.2	Pp02	15866144
SNP_IGA_253070	14.2	Pp02	15886613
SNP_IGA_253074	14.2	Pp02	15886843
SNP_IGA_253223	14.2	Pp02	15899694
SNP_IGA_253228	14.2	Pp02	15900344
SNP_IGA_257346	15.8	Pp02	16847490
SNP_IGA_257549	15.8	Pp02	16898632
SNP_IGA_258558	15.8	Pp02	17181233
SNP_IGA_258854	15.8	Pp02	17219077
SNP_IGA_258978	15.8	Pp02	17234033
SNP_IGA_258996	15.8	Pp02	17241241
SNP_IGA_259667	16.3	Pp02	17410079
SNP_IGA_259741	16.3	Pp02	17427335
SNP_IGA_260053	16.3	Pp02	17467689
LG2b
SNP_IGA_279367	0	Pp02	24061647	Super_5
SNP_IGA_279719	0	Pp02	24230496
SNP_IGA_279961	0	Pp02	24339263
SNP_IGA_284392	8.8	Pp02	26470053
SNP_IGA_287266	11.8	Pp02	28594985	Super_456
SNP_IGA_287581	11.8	Pp02	28786623
SNP_IGA_288591	13.4	Pp02	29217556
SNP_IGA_288631	13.4	Pp02	29231016
SNP_IGA_288975	14.3	Pp02	29462315
SNP_IGA_289018	14.3	Pp02	29482238
SNP_IGA_289282	14.7	Pp02	29688273
SNP_IGA_289486	14.7	Pp02	29824510
SNP_IGA_289644	14.7	Pp02	29880522
LG4
SNP_IGA_374610	0	Pp04	994306	Super_11
SNP_IGA_381379	1.7	Pp04	2337294
SNP_IGA_381452	1.7	Pp04	2378235
SNP_IGA_381465	1.7	Pp04	2380301
SNP_IGA_381543	1.7	Pp04	2417376
SNP_IGA_381612	2.1	Pp04	2438391
SNP_IGA_381704	2.9	Pp04	2467425
SNP_IGA_381967	3.3	Pp04	2526785
SNP_IGA_382003	3.3	Pp04	2535773
SNP_IGA_383357	4.6	Pp04	3011121
SNP_IGA_383427	4.6	Pp04	3042273
SNP_IGA_383778	4.6	Pp04	3154826
SNP_IGA_384244	5	Pp04	3288552
SNP_IGA_384604	5.8	Pp04	3436488
SNP_IGA_386222	7.1	Pp04	4045426
SNP_IGA_388440	7.9	Pp04	4734933
SNP_IGA_388535	7.9	Pp04	4741603
SNP_IGA_388877	7.9	Pp04	4792488
SNP_IGA_388960	7.9	Pp04	4803773
SNP_IGA_389204	7.9	Pp04	4843247
SNP_IGA_389208	7.9	Pp04	4843709
SNP_IGA_389311	7.9	Pp04	4878822
SNP_IGA_389796	7.9	Pp04	4988091
SNP_IGA_394859	8.8	Pp04	5449812	Super_26
SNP_IGA_394840	8.8	Pp04	5453415
SNP_IGA_393777	9.2	Pp04	5708791
SNP_IGA_393060	10	Pp04	5819636
SNP_IGA_392560	10	Pp04	5862401
SNP_IGA_392549	10	Pp04	5864055
SNP_IGA_392481	10	Pp04	5872479
SNP_IGA_391818	10	Pp04	5991455
SNP_IGA_391799	10	Pp04	5993122
SNP_IGA_395202	10	Pp04	6168557	Super_460
SNP_IGA_395529	10	Pp04	6259367
SNP_IGA_395901	10.4	Pp04	6311162
SNP_IGA_401829	14.6	Pp04	8213524	Super_455
SNP_IGA_403891	18.4	Pp04	9175380
SNP_IGA_403935	18.4	Pp04	9184119
SNP_IGA_404010	18.4	Pp04	9210549
SNP_IGA_404059	18.4	Pp04	9220854
SNP_IGA_404324	18.4	Pp04	9290381
SNP_IGA_404332	18.4	Pp04	9290496
SNP_IGA_404405	18.4	Pp04	9299374
SNP_IGA_404413	18.4	Pp04	9300068
SNP_IGA_404442	18.4	Pp04	9321093
SNP_IGA_404570	18.4	Pp04	9407539
SNP_IGA_404899	18.4	Pp04	9443863
SNP_IGA_404905	18.4	Pp04	9444028
SNP_IGA_404914	18.4	Pp04	9444547
SNP_IGA_404921	18.4	Pp04	9444980
SNP_IGA_404926	18.4	Pp04	9445299
SNP_IGA_405044	18.4	Pp04	9475147
SNP_IGA_405055	18.4	Pp04	9478484
SNP_IGA_405065	18.4	Pp04	9478616
SNP_IGA_405554	18.8	Pp04	9617585
SNP_IGA_405894	19.6	Pp04	9680215
SNP_IGA_406331	20.9	Pp04	9834227
SNP_IGA_406345	20.9	Pp04	9834841
SNP_IGA_406350	20.9	Pp04	9834926
SNP_IGA_407781	20.9	Pp04	10035035
SNP_IGA_410794	23.4	Pp04	10890653
SNP_IGA_410955	23.4	Pp04	10904526
SNP_IGA_411031	23.4	Pp04	10912987
SNP_IGA_411143	23.4	Pp04	10921409
SNP_IGA_411153	23.4	Pp04	10921878
SNP_IGA_411161	23.4	Pp04	10922075
SNP_IGA_411166	23.4	Pp04	10922301
SNP_IGA_411196	23.4	Pp04	10923464
SNP_IGA_411340	23.4	Pp04	10934831
SNP_IGA_411601	23.8	Pp04	10976364
SNP_IGA_417336	30.5	Pp04	13037265
Pp24Cl	34.7	Pp04	13882450
SNP_IGA_420623	34.7	Pp04	13894692
SNP_IGA_421139	35.1	Pp04	14018643
SNP_IGA_421299	35.1	Pp04	14036839
SNP_IGA_421664	35.1	Pp04	14091814
SNP_IGA_421707	35.1	Pp04	14096609
SNP_IGA_421918	35.1	Pp04	14108493
SNP_IGA_422134	35.1	Pp04	14120418
SNP_IGA_422149	35.1	Pp04	14121236
SNP_IGA_422162	35.1	Pp04	14122728
SNP_IGA_422191	35.1	Pp04	14125175
SNP_IGA_424415	37.2	Pp04	14634758
SNP_IGA_424656	37.2	Pp04	14650865
SNP_IGA_425622	37.6	Pp04	14735598
SNP_IGA_425762	37.6	Pp04	14751256
SNP_IGA_437516	38	Pp04	15182577	Super_449
SNP_IGA_438108	38	Pp04	15458276
SNP_IGA_440110	39.2	Pp04	16076720
SNP_IGA_440662	39.7	Pp04	16306919
SNP_IGA_440662	39.7	Pp04	16306919
SNP_IGA_441887	39.7	Pp04	16609144
SNP_IGA_443304	40.1	Pp04	16830411
SNP_IGA_444204	40.1	Pp04	16950199
SNP_IGA_444291	40.1	Pp04	16969912
SNP_IGA_448390	41.3	Pp04	17873166
SNP_IGA_448998	42.2	Pp04	17984794
SNP_IGA_449007	42.2	Pp04	17985416
SNP_IGA_449112	42.2	Pp04	17993741
SNP_IGA_449118	42.2	Pp04	17994567
SNP_IGA_450003	42.2	Pp04	18140428	Super_454
SNP_IGA_450629	42.2	Pp04	18235458
SNP_IGA_450711	42.2	Pp04	18253499
SNP_IGA_470811	43.4	Pp04	19285852
SNP_IGA_470949	43.4	Pp04	19298087
SNP_IGA_471071	43.4	Pp04	19304134
SNP_IGA_471458	43.4	Pp04	19359315
SNP_IGA_472376	43.8	Pp04	19400609
snp_4_23038297	43.8	Pp04	19435125
SNP_IGA_474444	43.8	Pp04	19533514
SNP_IGA_475245	43.8	Pp04	19664458
SNP_IGA_475259	43.8	Pp04	19664778
SNP_IGA_475922	43.8	Pp04	19704554
SNP_IGA_475950	43.8	Pp04	19709352
SNP_IGA_475995	43.8	Pp04	19717423
SNP_IGA_476568	43.8	Pp04	19785395
SNP_IGA_476620	44.2	Pp04	19789675
SNP_IGA_477690	44.2	Pp04	19872124
SNP_IGA_477777	44.2	Pp04	19879849
SNP_IGA_477896	44.2	Pp04	19889802
SNP_IGA_479502	44.2	Pp04	19998863
SNP_IGA_480804	44.2	Pp04	20068418
LG5A
SNP_IGA_586697	0	Pp05	9632893	Super_22
SNP_IGA_586955	0.4	Pp05	9748547
SNP_IGA_586962	0.4	Pp05	9750436
SNP_IGA_586996	0.4	Pp05	9774890
SNP_IGA_587003	0.4	Pp05	9776409
SNP_IGA_587014	0.4	Pp05	9777647
SNP_IGA_587111	0.4	Pp05	9792104
SNP_IGA_587238	0.4	Pp05	9841523
SNP_IGA_589371	2.9	Pp05	10557562
SNP_IGA_590143	4.6	Pp05	10781580	Super_16
SNP_IGA_590982	5.4	Pp05	11070170
SNP_IGA_591439	5.8	Pp05	11196070
SNP_IGA_591444	5.8	Pp05	11196445
SNP_IGA_591451	5.8	Pp05	11197138
SNP_IGA_591456	5.8	Pp05	11197658
SNP_IGA_592042	5.8	Pp05	11286106
SNP_IGA_593320	7.5	Pp05	11638322
SNP_IGA_593485	7.9	Pp05	11681847
SNP_IGA_593763	9.2	Pp05	11777105
SNP_IGA_594090	10	Pp05	11947495
SNP_IGA_594125	10	Pp05	11966821
SNP_IGA_594176	10	Pp05	11976050
SNP_IGA_594216	10.8	Pp05	11993968
SNP_IGA_594238	10.8	Pp05	11997027
SNP_IGA_594413	12.1	Pp05	12184514
SNP_IGA_594517	13.3	Pp05	12338816
SNP_IGA_594601	13.3	Pp05	12383578
SNP_IGA_594745	13.3	Pp05	12477386
SNP_IGA_594796	13.8	Pp05	12522423
SNP_IGA_595126	16.3	Pp05	12682824
SNP_IGA_595313	17.1	Pp05	12838635
SNP_IGA_595358	17.1	Pp05	12854020
SNP_IGA_595648	17.5	Pp05	12978419
SNP_IGA_595786	17.9	Pp05	13019899
SNP_IGA_595829	17.9	Pp05	13035102
SNP_IGA_595930	17.9	Pp05	13084301
SNP_IGA_596332	18.3	Pp05	13382779
SNP_IGA_596428	18.3	Pp05	13425164	Super_9
SNP_IGA_596505	18.3	Pp05	13464879
SNP_IGA_596782	19.2	Pp05	13595017
SNP_IGA_596977	19.2	Pp05	13648116
SNP_IGA_597161	19.6	Pp05	13698948
SNP_IGA_597292	19.6	Pp05	13727101
SNP_IGA_597389	19.6	Pp05	13810875
SNP_IGA_597436	19.6	Pp05	13818579
SNP_IGA_597636	19.6	Pp05	13850179
SNP_IGA_597937	19.6	Pp05	13893708
SNP_IGA_597991	19.6	Pp05	13913364
SNP_IGA_598118	19.6	Pp05	13961772
SNP_IGA_598130	19.6	Pp05	13963303
SNP_IGA_598137	19.6	Pp05	13965842
SNP_IGA_598578	20	Pp05	14095676
SNP_IGA_598615	20	Pp05	14100408
SNP_IGA_598865	20.4	Pp05	14161848
SNP_IGA_599339	21.3	Pp05	14274486
SNP_IGA_599621	21.7	Pp05	14364184
SNP_IGA_599629	21.7	Pp05	14369597
SNP_IGA_599650	21.7	Pp05	14381261
SNP_IGA_599658	21.7	Pp05	14383330
SNP_IGA_599706	21.7	Pp05	14397865
SNP_IGA_599998	22.9	Pp05	14496950
SNP_IGA_600072	22.9	Pp05	14538721
SNP_IGA_600230	22.9	Pp05	14610097
SNP_IGA_600256	22.9	Pp05	14619399
SNP_IGA_600509	24.6	Pp05	14888402
SNP_IGA_600517	24.6	Pp05	14889273
LG5b
SNP_IGA_603047	0	Pp05	16768945	Super_9
SNP_IGA_603627	3	Pp05	17197419
LG6a
SNP_IGA_607711	0	Pp06	162089	Super_447
SNP_IGA_607528	0	Pp06	293010
SNP_IGA_607179	0.4	Pp06	496061
SNP_IGA_607013	0.4	Pp06	573217
SNP_IGA_617922	0.4	Pp06	1115780	Super_464
SNP_IGA_616534	0.4	Pp06	1296764
SNP_IGA_616458	0.4	Pp06	1304512
SNP_IGA_616295	0.8	Pp06	1369086
SNP_IGA_616286	0.8	Pp06	1371968
SNP_IGA_616119	0.8	Pp06	1417402
SNP_IGA_616074	0.8	Pp06	1431078
SNP_IGA_616005	0.8	Pp06	1444917
SNP_IGA_615979	0.8	Pp06	1456049
SNP_IGA_615381	0.8	Pp06	1582065
SNP_IGA_615377	0.8	Pp06	1582587
SNP_IGA_614935	0.8	Pp06	1734749
SNP_IGA_614635	1.7	Pp06	1871555
SNP_IGA_614519	2.9	Pp06	1915592
SNP_IGA_614273	2.9	Pp06	1946261
SNP_IGA_614236	2.9	Pp06	1949069
SNP_IGA_614082	2.9	Pp06	1969459
SNP_IGA_614054	3.3	Pp06	1995694
SNP_IGA_614045	3.3	Pp06	1996131
SNP_IGA_614024	3.3	Pp06	2000736
SNP_IGA_611891	5.4	Pp06	2803790
SNP_IGA_611748	5.4	Pp06	2849393
SNP_IGA_611742	5.4	Pp06	2849543
SNP_IGA_611716	5.4	Pp06	2852314
SNP_IGA_611544	5.4	Pp06	2893466
SNP_IGA_611511	5.4	Pp06	2900077
SNP_IGA_611149	5.4	Pp06	2970313
SNP_IGA_611064	5.4	Pp06	2995515
SNP_IGA_610531	7.1	Pp06	3163668
SNP_IGA_610487	7.1	Pp06	3180220
SNP_IGA_609984	7.1	Pp06	3294947
SNP_IGA_609723	7.5	Pp06	3411678
SNP_IGA_609630	7.9	Pp06	3440533
SNP_IGA_609531	8.3	Pp06	3499037
SNP_IGA_609463	8.3	Pp06	3544626
SNP_IGA_608970	9.6	Pp06	3763505
SNP_IGA_640430	22.4	Pp06	11302830	Super_465
SNP_IGA_675229	33.4	Pp06	22041908	Super_1
SNP_IGA_682005	40.1	Pp06	24455068
LG6b
SNP_IGA_692653	0	Pp06	27436898	Super_1
SNP_IGA_692695	0	Pp06	27448207
SNP_IGA_692713	0	Pp06	27451674
SNP_IGA_692718	0	Pp06	27452466
SNP_IGA_692742	0	Pp06	27455869
SNP_IGA_693032	1.3	Pp06	27526031
SNP_IGA_693075	1.3	Pp06	27546149
SNP_IGA_693130	1.7	Pp06	27565191
SNP_IGA_693188	1.7	Pp06	27579474
snp_scaffold_6_25728897	1.7	Pp06	27593501
SNP_IGA_693239	1.7	Pp06	27599772
snp_scaffold_6_25736046	1.7	Pp06	27600650
SNP_IGA_693435	1.7	Pp06	27680149
SNP_IGA_695629	2.5	Pp06	28356561
SNP_IGA_695665	2.5	Pp06	28364553
SNP_IGA_695678	2.5	Pp06	28365695
SNP_IGA_695757	2.5	Pp06	28375336
SNP_IGA_695791	2.5	Pp06	28379072
SNP_IGA_695928	2.9	Pp06	28397661
SNP_IGA_695974	2.9	Pp06	28414438
SNP_IGA_695991	2.9	Pp06	28416018
SNP_IGA_696128	2.9	Pp06	28430004
SNP_IGA_696152	2.9	Pp06	28431786
SNP_IGA_696341	3.3	Pp06	28500652
SNP_IGA_696903	3.3	Pp06	28614771
SNP_IGA_696960	3.3	Pp06	28629083
SNP_IGA_697517	3.3	Pp06	28795793
SNP_IGA_698951	4.2	Pp06	29242212
SNP_IGA_699045	4.2	Pp06	29318074
SNP_IGA_699104	4.2	Pp06	29365993
SNP_IGA_699346	4.2	Pp06	29445254
SNP_IGA_699382	4.2	Pp06	29449169
SNP_IGA_699432	4.2	Pp06	29452928
SNP_IGA_699438	4.2	Pp06	29453395
SNP_IGA_700241	5.4	Pp06	29820260
SNP_IGA_700469	5.8	Pp06	29909783
SNP_IGA_700653	5.8	Pp06	30012439
LG7a
SNP_IGA_726818	0	Pp07	207697	Super_11
SNP_IGA_726222	2.1	Pp07	350629
SNP_IGA_726195	2.1	Pp07	356768
SNP_IGA_726187	2.1	Pp07	357082
LG7b
SNP_IGA_768915	0	Pp07	12023168	Super_2
SNP_IGA_772269	5.9	Pp07	13074067
SNP_IGA_773704	7.9	Pp07	13674776
SNP_IGA_773785	7.9	Pp07	13681148
SNP_IGA_773794	7.9	Pp07	13681855
SNP_IGA_773902	7.9	Pp07	13701184
SNP_IGA_773961	7.9	Pp07	13718929
SNP_IGA_774222	8.8	Pp07	13759985
SNP_IGA_774341	8.8	Pp07	13801755
SNP_IGA_774557	8.8	Pp07	13833942
SNP_IGA_776067	12.1	Pp07	14414202
SNP_IGA_776826	15	Pp07	14891881
SNP_IGA_776892	15	Pp07	14914993
SNP_IGA_777357	16.3	Pp07	15016318
SNP_IGA_777469	16.3	Pp07	15079949
SNP_IGA_777798	17.5	Pp07	15180326
LG8a
SNP_IGA_793606	0	Pp08	137439	Super_7
SNP_IGA_794167	0.4	Pp08	373237
SNP_IGA_796567	0.8	Pp08	933229
LG8b
SNP_IGA_880306	0	Pp08	19497061	Super_461
SNP_IGA_880900	0.4	Pp08	19675823
SNP_IGA_881400	0.4	Pp08	19769545
SNP_IGA_882225	1.3	Pp08	20084243
SNP_IGA_883292	6.3	Pp08	20671113
SNP_IGA_883381	6.3	Pp08	20753921
SNP_IGA_883524	6.7	Pp08	20833164
SNP_IGA_883625	6.7	Pp08	20894144
SNP_IGA_884050	7.5	Pp08	21110930
SNP_IGA_884078	7.5	Pp08	21123189
SNP_IGA_884135	8.8	Pp08	21160998
SNP_IGA_884153	8.8	Pp08	21165964
SNP_IGA_884218	8.8	Pp08	21191071
SNP_IGA_884329	8.8	Pp08	21225294
SNP_IGA_884455	8.8	Pp08	21256298
SNP_IGA_884498	8.8	Pp08	21284921
SNP_IGA_884527	8.8	Pp08	21322911
SNP_IGA_884657	8.8	Pp08	21406010
SNP_IGA_884721	8.8	Pp08	21427068
SNP_IGA_884755	8.8	Pp08	21455147
SNP_IGA_884847	8.8	Pp08	21507127
SNP_IGA_884899	8.8	Pp08	21534207
SNP_IGA_885070	9.2	Pp08	21620671
SNP_IGA_885121	9.6	Pp08	21633097
SNP_IGA_885177	9.6	Pp08	21640555
SNP_IGA_885335	9.6	Pp08	21698780
SNP_IGA_885430	9.6	Pp08	21732429
Total map length	232.4

## Sheet: Table S10 v2.0 Pseudomolecules
Table S10. Composition of the 8 Peach v2.0 pseudomolecules. Start and end of each scaffold, total scaffold length, scaffold denomination in v2.0 and in v1.0, v1.0 position of each v2.0 scaffold, length of the scaffold ends uncovered with markers and mapping and orientation information achieved with the linkage maps used in this study, are reported.
v2.0 Psudomolecule	v2.0 position (nt)		length (bp)	Scaffold name in v2.0# pseudomolecules	Scaffold name in v1.0 § pseudomolecules	position of v2.0 sequences in v1.0 assembly	Scaffold ends uncovered with markers in v2.0 WGS scaffolds (bp)		Orientation of the mapped scaffolds in v2.0 vs v1.0* in the different linkage maps
	start	end					top ends	bottom ends	PxF	TxE	CxA	MDxSD
Pp01	1	2499398	2499398	Super_17	Scf_20	Scaffold_1:1..2,499,600	71803	34807	+	+	+
Pp01	2499399	2509398	10000ϒ
Pp01	2509399	4402823	1893425	Super_463	Scf_458	Scaffold_1:2,509,601..4,403,051	37125	93848	+	+	0
Pp01	4402824	4412823	10000
Pp01	4412824	5461290	1048467	Super_23b	Scf_27	Scaffold_1:4,413,052..5,461,473	61324	47028	-	-	0
Pp01	5461291	5471290	10000
Pp01	5471291	5910832	439542	Super_456c	Scf_4	Scaffold_4:16,511,759..16,912,335	92623	45330	+	+	NM
Pp01	5910833	5920832	10000
Pp01	5920833	9663400	3742568	Super_13	Scf_16	Scaffold_1:5,471,474..9,214,043	65001	47134	+	+	0
Pp01	9663401	9673400	10000
Pp01	9673401	10460185	786785	Super_25b	Scf_29	Scaffold_1:9,224,044..10,010,827	34737	61048	0	+	0
Pp01	10460186	10470185	10000
Pp01	10470186	13577729	3107544	Super_459	Scf_453	Scaffold_1:10,020,828..13,129,480	45724	81138	+	+	0
Pp01	13577730	13587729	10000
Pp01	13587730	14103785	516056	Super_33a	Scaffold_15	Scaffold_15:1..516,056	12707	301819	NM	0	+
Pp01	14103786	14113785	10000
Pp01	14113786	42928056	28814271	Super_0	Scf_0	Scaffold_1:13,139,481..41,954,841	317213	132285	+	+	+
Pp01	42928057	42938056	10000
Pp01	42938057	47851208	4913152	Super_10b	Scf_13	Scaffold_1:41,964,842..46,877,626	23892	38901	-	-	-
Total Length Pp01			47851208
Pp02	1	1736064	1736064	Super_20b	Scf_23	Scaffold_2:8,883,668..10,620,597	151929	162387	-	-	0
Pp02	1736065	1746064	10000
Pp02	1746065	10618557	8872493	Super_5	Scf_6	Scaffold_2:1..8,873,667	255949	594339	+	+	+
Pp02	10618558	10628557	10000
Pp02	10628558	12314366	1685809	Super_448c	Scf_10	Scaffold_4:20,720,501..22,406,691	60183	112345	-	-	-
Pp02	12314367	12324366	10000
Pp02	12324367	12714391	390025	Super_34a	Scaffold_16	Scaffold_16:1..390,024	138184	88705	NM	0	0
Pp02	12714392	12724391	10000
Pp02	12724392	13399677	675286	Super_30a	Scaffold_12	scaffold_12:1..675,284	456486	6231	0	0	+
Pp02	13399678	13409677	10000
Pp02	13409678	18000918	4591241	Super_12	Scf_15	Scaffold_2:10,630,598..15,222,750	76552	93252	+	+	+
Pp02	18000919	18010918	10000
Pp02	18010919	18799256	788338	Super_450c	Scf_451	Scaffold_7:11,265,533..12,080,203	228750	63134	0	+	0
Pp02	18799257	18809256	10000
Pp02	18809257	27687381	8878125	Super_4	Scf_5	Scaffold_2:15,232,751..24,113,215	299551	30676	+	+	+
Pp02	27687382	27697381	10000
Pp02	27697382	30405870	2708489	Super_462	Scf_456	Scaffold_2:24,123,216..26,807,724	114996	79024	+	+	NM
Total Length Pp02			30405870
Pp03	1	851830	851830	Super_24a	Scaffold_10	Scaffold_10:1..851,981	24089	109381	0	+	+
Pp03	851831	861830	10000
Pp03	861831	8816833	7955003	Super_458	Scf_452	Scaffold_3:1..7,957,001	25195	96503	+	+	+
Pp03	8816834	8826833	10000
Pp03	8826834	10481897	1655064	Super_21	Scf_24	Scaffold_3:7,967,002..7,967,002	115858	258432	+	+	+
Pp03	10481898	10491897	10000
Pp03	10491898	11956128	1464231	Super_457c	Scf_4	Scaffold_4:14,985,648..16,511,758	2791	74192	-	-	-
Pp03	11956129	11966128	10000
Pp03	11966129	12636849	670721	Super_31a	Scaffold_13	Scaffold_13:1..670,721	560448	71896	0	0	0
Pp03	12636850	12646849	10000
Pp03	12646850	13222359	575510	Super_32a	Scaffold_14	Scaffold_14:1..575,512	78244	48419	0	0	0
Pp03	13222360	13232359	10000
Pp03	13232360	15359441	2127082	Super_18a	Scaffold_9	Scaffold_9:1..2,126,789	431044	125684	NM	-	-
Pp03	15359442	15369441	10000
Pp03	15369442	16814848	1445407	Super_451c,z	Scf_450	Scaffold_3:9,632,256..11,085,797	73 553 w	29563	+	0	NM
Pp03	16814849	16824848	10000
Pp03	16824849	17610936	786088	Super_27 b,z x	Scf_31	Scaffold_3:11,480,864..12,267,632	201 800 w	35983	NM	0	0
Pp03	17610937	17620936	10000
Pp03	17620937	27368013	9747077	Super_3	Scf_3	Scaffold_3:12,277,633..22,025,550	46217	57823	+	+	+
Total Length Pp03			27368013
Pp04	1	5354803	5354803	Super_8	Scf_11	Scaffold_4:1..5,354,814	117320	120965	+	+	+
Pp04	5354804	5364803	10000
Pp04	5364804	6148852	784049	Super_26b	Scf_30	Scaffold_4:5,364,815..6,148,865	4143	58800	-	0	NM
Pp04	6148853	6158852	10000
Pp04	6158853	7917917	1759065	Super_460	Scf_454	Scaffold_4:6,158,866..7,906,830	47070	161286	+	+	+
Pp04	7917918	7927917	10000
Pp04	7927918	15000796	7072879	Super_455c	Scf_4	Scaffold_4:7,916,831..14,985,647	285556	37113	+	+	+
Pp04	15000797	15010796	10000
Pp04	15010797	18803516	3792720	Super_449c	Scf_10	Scaffold_4:16,922,336..20,720,500	28259	1205	+	+	+
Pp04	18803517	18813516	10000
Pp04	18813517	25129106	6315590	Super_454c	Scf_7	Scaffold_4:22,416,692..28,708,821	9183	113724	+	+	+
Pp04	25129107	25139106	10000
Pp04	25139107	25843236	704130	Super_29b	Scf_33	Scaffold_4:29,824,511..30,528,727	7374	367 945 w	+	0	0
Total Length Pp04			25843236
Pp05	1	7332687	7332687	Super_6	Scf_8	Scaffold_5:1..7,332,801	246910	526864	+	+	NM
Pp05	7332688	7342687	10000
Pp05	7342688	9237153	1894466	Super_19b	Scf_22	Scaffold_5:7,342,802..9,236,262	366156	197801	+	+	NM
Pp05	9237154	9247153	10000
Pp05	9247154	10755873	1508720	Super_22	Scf_25	Scaffold_5:9,246,263..10,757,634	77033	16410	+	+	0
Pp05	10755874	10765873	10000
Pp05	10765874	13388485	2622612	Super_16	Scf_19	Scaffold_5:10,767,635..13,393,714	86930	5706	+	+	+
Pp05	13388486	13398485	10000
Pp05	13398486	18496696	5098211	Super_9	Scf_12	Scaffold_5:13,403,715..18,502,877	45719	126167	+	+	+
Total Length Pp05			18496696
Pp06	1	602514	602514	Super_447c	Scf_26	Scaffold_6:709,077..1,312,528	106386	24381	-	0	-	-
Pp06	602515	612514	10000
Pp06	612514	3883384	3270870	Super_464c	Scf_457	Scaffold_6:1,322,529..4,593,399	127576	64894	-	+	0	-
Pp06	3883385	3893384	10000
Pp06	3893385	4602460	709076	Super_446c	Scf_26	Scaffold_6:1..709,076	44543	76920	+	0	+	0
Pp06	4602461	4612460	10000
Pp06	4612461	14809248	10196788	Super_465c	Scf_457	Scaffold_6:4,593,400..14,794,932	34074	59889	+	+	0	+
Pp06	14809249	14819248	10000
Pp06	14819249	14842629	23381	Super_54a	Scaffold_36	Scaffold_36:1..23,381	13404	3683	NM	NM	0	NM
Pp06	14842630	14852629	10000
Pp06	14852630	15936488	1083859	Super_453c	Scf_7	Scaffold_4:28,708,822..29,814,510	108567	226216	-	0	0	0
Pp06	15936489	15946488	10000
Pp06	15946489	16280441	333953	Super_36a	Scaffold_18	Scaffold_18:1..333,953	36465	292391	NM	0	0	NM
Pp06	16280442	16290441	10000
Pp06	16290442	16661190	370749	Super_35a	Scaffold_17	Scaffold_17:1..370,749	318423	48105	0	0	0	NM
Pp06	16661191	16671190	10000
Pp06	16671191	30767194	14096004	Super_1	Scf_1	Scaffold_6:14,804,933..28,902,582	12701	140667	+	+	+	+
Total Length Pp06			30767194
Pp07	1	4834517	4834517	Super_11b	Scf_14	Scaffold_7:1..4,834,826	29759	428832	-	0	-
Pp07	4834518	4844517	10000
Pp07	4844518	8447768	3603251	Super_14	Scf_17	Scaffold_7:4,844,827..8,448,495	288242	86323	+	+	+
Pp07	8447769	8457768	10000
Pp07	8457769	11678942	3221174	Super_452c	Scf_451; Scf_450	Scaffold_7:8458496..11,265,532; Scaffold_3:11,085,798..11,470,863	14097	173507	+	+	+
Pp07	11678943	11688942	10000
Pp07	11688943	22388614	10699672	Super_2	Scf_2	Scaffold_7:12,090,204..22,790,193	126457	93195	+	+	+
Total Length Pp07			22388614
Pp08	1	7207813	7207813	Super_7	Scf_9	Scaffold_8:1..7,209,409	47876	100949	+	+	+
Pp08	7207814	7217813	10000
Pp08	7217814	7953872	736059	Super_28a	Scaffold_11	Scaffold_11:1..736,058	71084	304568	NM	0	-
Pp08	7953873	7963872	10000
Pp08	7963872	10897804	2933932	Super_15b	Scf_18	Scaffold_8:7,219,410..10,153,270	423483	44708	-	0	-
Pp08	10897805	10907804	10000
Pp08	10907805	22573980	11666176	Super_461	Scf_455	Scaffold_8:10,163,271..21,829,753	91150	186541	+	+	+
Total Length Pp08			22573980
Total mapped sequences in bp (%)			225694811	(99.2)					220782167 (97.1%)	225671430 (99.2%)	211090171 (92.8%)
Total unmapped sequences in bp (%)			1716570	(0.8)					--	--	--
Total oriented sequences (bp)			223330472	(98.2)					215562948 (94.8%)	207519499 (91.3%)	178072186 (78.3%)
Total v2.0 sequences (bp)			227411381						--	--	--
Anchored scaffolds No			58						51	57	52
Oriented scaffolds No			52						44	40	33
Randomly oriented scaffolds No			6						7	18	19
§ Scaffolds composing the Peach v1.0 pseudomolecules were designed with the notation Scf_ ## to avoid confusion with the 8 pesudomolecules and with the unmapped scaffolds
# WGS scaffolds included in Peach v2.0 pseudomolecules were named Super_## to avoid confusion with v1.0 ones
*+ means positive orientation in comparison to Peach v1.0; - indicates negative orientation (scaffold has been reversed and complemented); 0 indicates random orientation; NM= not mapped
a Unmapped scaffolds in Peach v1.0
b Randomly or wrongly oriented scaffolds in Peach v1.0
c Sequences originated from brocken Peach v1.0 scaffolds
ϒ 10,000 Ns denote a mapjoin between contigous scaffolds in peach pseudomolecules
x the orientation and the uncovered ends of this scaffold has been achieved with the recent work of Sanchez et al 2014
z the correct order of these two scaffolds is inverted as deducted from Sanchez et al 2014 and Desnoues et al 2016
w Uncovered scaffold ends deducted by Romeu et al 2014, Sanchez et al 2014 and/or Desnoues et al 2016

[truncated: 3 more sheets: Table S11 LG6 MDxSD map, Table S12 WGS statistics , Table S13 Assembly Statistics]
